# Supplementary material for: Detecting infection hotspots: Modeling the surveillance challenge for elimination of lymphatic filariasis
Source: PLoS Negl Trop Dis. 2017 May 19;11(5):e0005610. doi: 10.1371/journal.pntd.0005610 (PMC5453617; doi:10.1371/journal.pntd.0005610)
Supplement: S1 Table — Variables as follows: Test: Test type used. Samp: Sampling methodology. PP: Population proportion sampled. Ages: ages sampled during primary sampling. Radius: microfocus radius. Int: microfocus intensity. TBS: Number tested in trigger-based sampling (all ages). TH: Threshold (number of positives required during trigger-based sampling for program manager to believe they have identified a microfocus). Pos/Test: Proportion of persons tested who are positive. Pos/PopPos: Proportion of all positive persons in the population who are identified in testing. PVP (Median): Median proportion of all suspected microfoci that were correctly identified as microfoci. PVP (LCL): 2.5th percentile for PVP. PVP (UCL): 97.5th percentile for PVP. Test/Pop (Median): Median proportion of total population tested. Test/Pop (UCL): 2.5th percentile for Test/Pop. Test/Pop (LCL): 97.5th percentile for Test/Pop. Sensitivity (Median): Median proportion of all microfoci found through the sampling protocol. Sensitivity (LCL): 2.5th percentile for sensitivity. Sensitivity (UCL): 97.5th percentile for sensitivity. (CSV) [file pntd.0005610.s003.csv]

Test	Samp	PP	Ages	Radius	Int	TBS	TH	Pos/Test	Pos/PopPos	PVP (Median)	PVP (LCL)	PVP (UCL)	Test/Pop (Median)	Test/Pop (LCL)	Test/Pop (UCL)	Sensitivity (Median)	Sensitivity (LCL)	Sensitivity (UCL)
WB	SRS	0.50%	<5 yrs	3	10	20	10	11.75%	0.56%	57.14%	37.50%	83.33%	0.73%	0.66%	0.80%	100%	60%	100%
WB	SRS	0.50%	<5 yrs	3	10	20	12	11.75%	0.56%	57.14%	38.46%	100.00%	0.73%	0.66%	0.80%	100%	60%	100%
WB	SRS	0.50%	<5 yrs	3	10	20	8	11.75%	0.56%	55.56%	36.36%	83.33%	0.73%	0.66%	0.80%	100%	60%	100%
ICT	SRS	0.50%	WCBA	3	6	20	3	5.01%	1.40%	50.00%	33.33%	83.33%	0.94%	0.85%	1.04%	100%	60%	100%
ICT	SRS	0.50%	WCBA	3	6	20	2	5.01%	1.40%	30.77%	21.05%	45.45%	0.94%	0.85%	1.04%	100%	60%	100%
ICT	SRS	0.50%	WCBA	3	6	20	1	5.01%	1.40%	13.51%	9.67%	19.23%	0.94%	0.85%	1.04%	100%	80%	100%
ICT	SRS	0.50%	Adults	2	6	20	1	4.66%	1.40%	12.90%	8.11%	18.52%	0.95%	0.86%	1.04%	100%	60%	100%
ICT	SRS	0.50%	WCBA	2	10	20	4	6.35%	1.76%	66.67%	45.45%	100.00%	0.96%	0.85%	1.05%	100%	60%	100%
ICT	SRS	0.50%	WCBA	2	10	20	3	6.35%	1.76%	56.35%	38.46%	83.75%	0.96%	0.85%	1.05%	100%	60%	100%
ICT	SRS	0.50%	WCBA	2	10	20	2	6.35%	1.76%	33.33%	22.73%	55.56%	0.96%	0.85%	1.05%	100%	80%	100%
ICT	SRS	0.50%	WCBA	2	10	20	1	6.35%	1.76%	14.71%	10.00%	20.83%	0.96%	0.85%	1.05%	100%	80%	100%
ICT	SRS	0.50%	Adults	3	6	20	3	5.20%	1.51%	50.00%	33.28%	80.08%	0.98%	0.89%	1.08%	100%	60%	100%
ICT	SRS	0.50%	Adults	3	6	20	2	5.20%	1.51%	29.41%	19.23%	45.45%	0.98%	0.89%	1.08%	100%	80%	100%
ICT	SRS	0.50%	Adults	3	6	20	1	5.20%	1.51%	12.82%	9.30%	17.24%	0.98%	0.89%	1.08%	100%	80%	100%
ICT	SRS	0.50%	Adults	2	10	20	4	6.60%	1.90%	66.67%	44.44%	100.00%	0.99%	0.89%	1.10%	100%	60%	100%
ICT	SRS	0.50%	Adults	2	10	20	3	6.60%	1.90%	55.56%	38.46%	83.33%	0.99%	0.89%	1.10%	100%	80%	100%
ICT	SRS	0.50%	Adults	2	10	20	2	6.60%	1.90%	33.33%	22.22%	50.00%	0.99%	0.89%	1.10%	100%	80%	100%
ICT	SRS	0.50%	Adults	2	10	20	1	6.60%	1.90%	13.51%	9.76%	19.23%	0.99%	0.89%	1.10%	100%	80%	100%
ICT	SRS	0.50%	WCBA	3	10	20	4	7.70%	2.01%	41.67%	30.77%	71.43%	1.01%	0.90%	1.12%	100%	80%	100%
ICT	SRS	0.50%	WCBA	3	10	20	3	7.70%	2.01%	38.46%	27.78%	62.50%	1.01%	0.90%	1.12%	100%	80%	100%
ICT	SRS	0.50%	WCBA	3	10	20	2	7.70%	2.01%	26.32%	19.23%	41.67%	1.01%	0.90%	1.12%	100%	80%	100%
ICT	SRS	0.50%	WCBA	3	10	20	1	7.70%	2.01%	13.16%	10.00%	17.86%	1.01%	0.90%	1.12%	100%	80%	100%
ICT	SRS	0.50%	Adults	3	10	20	4	7.97%	2.17%	41.67%	29.41%	71.43%	1.05%	0.94%	1.17%	100%	80%	100%
ICT	SRS	0.50%	Adults	3	10	20	3	7.97%	2.17%	36.36%	26.32%	62.50%	1.05%	0.94%	1.17%	100%	80%	100%
ICT	SRS	0.50%	Adults	3	10	20	2	7.97%	2.17%	26.32%	18.52%	38.46%	1.05%	0.94%	1.17%	100%	80%	100%
ICT	SRS	0.50%	Adults	3	10	20	1	7.97%	2.17%	12.50%	9.80%	17.24%	1.05%	0.94%	1.17%	100%	80%	100%
WB	SRS	0.50%	<5 yrs	3	10	100	40	22.98%	2.42%	62.50%	41.67%	100.00%	1.61%	1.30%	1.98%	100%	60%	100%
WB	SRS	0.50%	<5 yrs	3	10	100	50	22.98%	2.42%	62.50%	41.67%	100.00%	1.61%	1.30%	1.98%	100%	60%	100%
WB	SRS	0.50%	<5 yrs	3	10	100	60	22.98%	2.42%	62.50%	42.86%	100.00%	1.61%	1.30%	1.98%	100%	60%	100%
ICT	SRS	2.00%	6-7 yo	2	6	20	2	1.83%	1.42%	33.33%	21.43%	55.56%	2.45%	2.37%	2.54%	100%	60%	100%
ICT	SRS	2.00%	6-7 yo	2	6	20	1	1.83%	1.42%	13.16%	8.82%	17.86%	2.45%	2.37%	2.54%	100%	60%	100%
ICT	SRS	2.00%	6-7 yo	3	6	20	3	2.10%	1.55%	50.00%	33.33%	80.00%	2.48%	2.39%	2.57%	100%	60%	100%
ICT	SRS	2.00%	6-7 yo	3	6	20	2	2.10%	1.55%	29.41%	20.00%	45.45%	2.48%	2.39%	2.57%	100%	80%	100%
ICT	SRS	2.00%	6-7 yo	3	6	20	1	2.10%	1.55%	12.82%	9.62%	17.86%	2.48%	2.39%	2.57%	100%	80%	100%
ICT	SRS	2.00%	6-7 yo	2	10	20	4	2.65%	1.91%	66.67%	44.44%	100.00%	2.49%	2.40%	2.58%	100%	80%	100%
ICT	SRS	2.00%	6-7 yo	2	10	20	3	2.65%	1.91%	55.56%	38.46%	83.33%	2.49%	2.40%	2.58%	100%	80%	100%
ICT	SRS	2.00%	6-7 yo	2	10	20	2	2.65%	1.91%	33.33%	22.21%	50.00%	2.49%	2.40%	2.58%	100%	80%	100%
ICT	SRS	2.00%	6-7 yo	2	10	20	1	2.65%	1.91%	13.51%	10.00%	18.52%	2.49%	2.40%	2.58%	100%	80%	100%
ICT	SRS	2.00%	6-7 yo	3	10	20	4	3.38%	2.24%	41.67%	29.41%	62.50%	2.55%	2.45%	2.65%	100%	80%	100%
ICT	SRS	2.00%	6-7 yo	3	10	20	3	3.38%	2.24%	35.71%	26.32%	55.56%	2.55%	2.45%	2.65%	100%	100%	100%
ICT	SRS	2.00%	6-7 yo	3	10	20	2	3.38%	2.24%	25.00%	18.52%	35.71%	2.55%	2.45%	2.65%	100%	100%	100%
ICT	SRS	2.00%	6-7 yo	3	10	20	1	3.38%	2.24%	12.20%	9.61%	16.13%	2.55%	2.45%	2.65%	100%	100%	100%
ICT	SRS	0.50%	WCBA	3	6	100	8	5.34%	4.25%	55.56%	35.71%	83.33%	2.68%	2.21%	3.16%	100%	80%	100%
ICT	SRS	0.50%	WCBA	3	6	100	6	5.34%	4.25%	38.46%	26.32%	62.50%	2.68%	2.21%	3.16%	100%	80%	100%
ICT	SRS	0.50%	WCBA	3	6	100	4	5.34%	4.25%	18.52%	12.50%	26.32%	2.68%	2.21%	3.16%	100%	80%	100%
ICT	SRS	0.50%	WCBA	3	6	100	2	5.34%	4.25%	9.28%	6.67%	12.20%	2.68%	2.21%	3.16%	100%	80%	100%
ICT	SRS	0.50%	Adults	2	6	100	8	4.65%	4.02%	71.43%	50.00%	100.00%	2.72%	2.28%	3.15%	100%	60%	100%
ICT	SRS	0.50%	Adults	2	6	100	6	4.65%	4.02%	45.45%	30.00%	80.00%	2.72%	2.28%	3.15%	100%	60%	100%
ICT	SRS	0.50%	Adults	2	6	100	4	4.65%	4.02%	18.18%	11.10%	27.29%	2.72%	2.28%	3.15%	100%	60%	100%
ICT	SRS	0.50%	Adults	2	6	100	2	4.65%	4.02%	8.62%	5.36%	11.36%	2.72%	2.28%	3.15%	100%	60%	100%
WB	SRS	2.00%	<5 yrs	2	6	20	12	6.90%	1.35%	69.05%	45.45%	100.00%	2.72%	2.61%	2.85%	100%	60%	100%
WB	SRS	2.00%	<5 yrs	2	6	20	8	6.90%	1.35%	62.50%	44.44%	100.00%	2.72%	2.61%	2.85%	100%	80%	100%
WB	SRS	2.00%	<5 yrs	2	6	20	10	6.90%	1.35%	62.50%	45.45%	100.00%	2.72%	2.61%	2.85%	100%	80%	100%
WB	SRS	2.00%	<5 yrs	1	10	20	8	7.11%	1.45%	100.00%	71.43%	100.00%	2.73%	2.61%	2.86%	100%	60%	100%
WB	SRS	2.00%	<5 yrs	1	10	20	10	7.11%	1.45%	100.00%	80.00%	100.00%	2.73%	2.61%	2.86%	100%	60%	100%
WB	SRS	2.00%	<5 yrs	1	10	20	12	7.11%	1.45%	100.00%	80.00%	100.00%	2.73%	2.61%	2.86%	100%	60%	100%
ICT	SRS	0.50%	WCBA	2	10	100	8	7.29%	5.77%	71.43%	50.00%	100.00%	2.73%	2.21%	3.20%	100%	80%	100%
ICT	SRS	0.50%	WCBA	2	10	100	6	7.29%	5.77%	50.00%	31.25%	80.00%	2.73%	2.21%	3.20%	100%	80%	100%
ICT	SRS	0.50%	WCBA	2	10	100	4	7.29%	5.77%	20.00%	13.79%	29.41%	2.73%	2.21%	3.20%	100%	80%	100%
ICT	SRS	0.50%	WCBA	2	10	100	2	7.29%	5.77%	9.62%	6.67%	12.82%	2.73%	2.21%	3.20%	100%	80%	100%
WB	SRS	2.00%	<5 yrs	3	6	20	12	8.36%	1.58%	45.45%	31.25%	66.79%	2.78%	2.65%	2.92%	100%	80%	100%
WB	SRS	2.00%	<5 yrs	3	6	20	10	8.36%	1.58%	41.67%	29.41%	62.50%	2.78%	2.65%	2.92%	100%	80%	100%
WB	SRS	2.00%	<5 yrs	3	6	20	8	8.36%	1.58%	38.46%	29.41%	62.50%	2.78%	2.65%	2.92%	100%	80%	100%
WB	SRS	2.00%	<5 yrs	2	10	20	8	9.30%	1.83%	62.50%	41.67%	100.00%	2.80%	2.66%	2.93%	100%	80%	100%
WB	SRS	2.00%	<5 yrs	2	10	20	10	9.30%	1.83%	62.50%	41.67%	100.00%	2.80%	2.66%	2.93%	100%	80%	100%
WB	SRS	2.00%	<5 yrs	2	10	20	12	9.30%	1.83%	62.50%	41.67%	100.00%	2.80%	2.66%	2.93%	100%	80%	100%
ICT	SRS	0.50%	Adults	3	6	100	8	5.38%	4.57%	50.00%	35.71%	83.33%	2.86%	2.41%	3.36%	100%	80%	100%
ICT	SRS	0.50%	Adults	3	6	100	6	5.38%	4.57%	38.46%	26.32%	55.56%	2.86%	2.41%	3.36%	100%	80%	100%
ICT	SRS	0.50%	Adults	3	6	100	4	5.38%	4.57%	17.24%	12.50%	25.00%	2.86%	2.41%	3.36%	100%	80%	100%
ICT	SRS	0.50%	Adults	3	6	100	2	5.38%	4.57%	8.77%	6.56%	11.36%	2.86%	2.41%	3.36%	100%	80%	100%
WB	SRS	2.00%	<5 yrs	3	10	20	12	11.86%	2.24%	38.46%	26.32%	55.56%	2.89%	2.74%	3.03%	100%	100%	100%
WB	SRS	2.00%	<5 yrs	3	10	20	8	11.86%	2.24%	35.71%	26.28%	55.56%	2.89%	2.74%	3.03%	100%	100%	100%
WB	SRS	2.00%	<5 yrs	3	10	20	10	11.86%	2.24%	35.71%	26.32%	55.56%	2.89%	2.74%	3.03%	100%	100%	100%
ICT	SRS	0.50%	Adults	2	10	100	8	7.41%	6.23%	71.43%	50.00%	100.00%	2.91%	2.45%	3.44%	100%	80%	100%
ICT	SRS	0.50%	Adults	2	10	100	6	7.41%	6.23%	45.45%	30.77%	80.00%	2.91%	2.45%	3.44%	100%	80%	100%
ICT	SRS	0.50%	Adults	2	10	100	4	7.41%	6.23%	18.52%	13.16%	26.32%	2.91%	2.45%	3.44%	100%	80%	100%
ICT	SRS	0.50%	Adults	2	10	100	2	7.41%	6.23%	9.09%	6.67%	11.63%	2.91%	2.45%	3.44%	100%	80%	100%
ICT	SRS	0.50%	WCBA	3	10	100	8	9.06%	6.96%	45.45%	33.33%	71.43%	2.96%	2.45%	3.48%	100%	80%	100%
ICT	SRS	0.50%	WCBA	3	10	100	6	9.06%	6.96%	35.71%	25.00%	55.56%	2.96%	2.45%	3.48%	100%	80%	100%
ICT	SRS	0.50%	WCBA	3	10	100	4	9.06%	6.96%	17.86%	13.33%	25.00%	2.96%	2.45%	3.48%	100%	80%	100%
ICT	SRS	0.50%	WCBA	3	10	100	2	9.06%	6.96%	9.26%	7.41%	11.90%	2.96%	2.45%	3.48%	100%	80%	100%
MF	SRS	2.00%	WCBA	3	10	100	1	0.68%	5.26%	33.33%	21.42%	50.14%	3.00%	2.71%	3.32%	100%	60%	100%
MF	SRS	2.00%	Adults	3	10	100	1	0.71%	5.62%	33.33%	20.00%	55.56%	3.07%	2.75%	3.42%	100%	60%	100%
ICT	SRS	0.50%	Adults	3	10	100	8	9.18%	7.51%	45.45%	31.25%	71.43%	3.15%	2.63%	3.71%	100%	80%	100%
ICT	SRS	0.50%	Adults	3	10	100	6	9.18%	7.51%	33.33%	25.00%	55.56%	3.15%	2.63%	3.71%	100%	80%	100%
ICT	SRS	0.50%	Adults	3	10	100	4	9.18%	7.51%	16.67%	12.82%	23.81%	3.15%	2.63%	3.71%	100%	80%	100%
ICT	SRS	0.50%	Adults	3	10	100	2	9.18%	7.51%	8.77%	7.04%	11.36%	3.15%	2.63%	3.71%	100%	80%	100%
ICT	SRS	2.00%	WCBA	2	3	20	1	3.56%	4.29%	5.00%	3.48%	6.02%	3.50%	3.33%	3.68%	100%	60%	100%
ICT	SRS	2.00%	WCBA	1	6	20	3	3.91%	4.65%	50.00%	30.00%	83.33%	3.53%	3.36%	3.70%	100%	60%	100%
ICT	SRS	2.00%	WCBA	1	6	20	2	3.91%	4.65%	15.63%	10.00%	23.81%	3.53%	3.36%	3.70%	100%	60%	100%
ICT	SRS	2.00%	WCBA	1	6	20	1	3.91%	4.65%	5.00%	3.09%	6.10%	3.53%	3.36%	3.70%	100%	60%	100%
ICT	SRS	2.00%	WCBA	3	3	20	2	3.71%	4.39%	14.29%	10.20%	20.00%	3.54%	3.38%	3.71%	100%	80%	100%
ICT	SRS	2.00%	WCBA	3	3	20	1	3.71%	4.39%	4.95%	4.04%	5.88%	3.54%	3.38%	3.71%	100%	80%	100%
ICT	SRS	2.00%	WCBA	1	10	20	4	4.91%	5.63%	100.00%	62.50%	100.00%	3.60%	3.42%	3.80%	100%	80%	100%
ICT	SRS	2.00%	WCBA	1	10	20	3	4.91%	5.63%	55.56%	35.71%	83.33%	3.60%	3.42%	3.80%	100%	80%	100%
ICT	SRS	2.00%	WCBA	1	10	20	2	4.91%	5.63%	16.67%	11.76%	23.81%	3.60%	3.42%	3.80%	100%	80%	100%
ICT	SRS	2.00%	WCBA	1	10	20	1	4.91%	5.63%	5.15%	3.85%	6.25%	3.60%	3.42%	3.80%	100%	80%	100%
ICT	SRS	2.00%	WCBA	2	6	20	4	4.39%	5.05%	62.50%	42.86%	100.00%	3.62%	3.43%	3.81%	100%	80%	100%
ICT	SRS	2.00%	WCBA	2	6	20	3	4.39%	5.05%	41.67%	27.78%	62.50%	3.62%	3.43%	3.81%	100%	80%	100%
ICT	SRS	2.00%	WCBA	2	6	20	2	4.39%	5.05%	15.15%	11.36%	21.74%	3.62%	3.43%	3.81%	100%	80%	100%
ICT	SRS	2.00%	WCBA	2	6	20	1	4.39%	5.05%	5.15%	4.24%	6.02%	3.62%	3.43%	3.81%	100%	100%	100%
ICT	SRS	2.00%	Adults	2	3	20	1	3.73%	4.65%	4.72%	3.54%	5.62%	3.63%	3.47%	3.80%	100%	80%	100%
ICT	SRS	2.00%	Adults	1	6	20	3	4.11%	5.06%	50.00%	30.77%	83.33%	3.66%	3.48%	3.84%	100%	60%	100%
ICT	SRS	2.00%	Adults	1	6	20	2	4.11%	5.06%	14.71%	9.52%	21.74%	3.66%	3.48%	3.84%	100%	60%	100%
ICT	SRS	2.00%	Adults	1	6	20	1	4.11%	5.06%	4.76%	3.23%	5.75%	3.66%	3.48%	3.84%	100%	60%	100%
ICT	SRS	2.00%	Adults	3	3	20	2	3.85%	4.72%	13.51%	9.61%	19.23%	3.66%	3.49%	3.86%	100%	80%	100%
ICT	SRS	2.00%	Adults	3	3	20	1	3.85%	4.72%	4.72%	3.96%	5.62%	3.66%	3.49%	3.86%	100%	80%	100%
ICT	SRS	2.00%	WCBA	3	6	20	4	4.99%	5.53%	41.67%	27.78%	62.50%	3.72%	3.54%	3.92%	100%	80%	100%
ICT	SRS	2.00%	WCBA	3	6	20	3	4.99%	5.53%	29.41%	20.00%	41.67%	3.72%	3.54%	3.92%	100%	100%	100%
ICT	SRS	2.00%	WCBA	3	6	20	2	4.99%	5.53%	13.16%	10.42%	17.86%	3.72%	3.54%	3.92%	100%	100%	100%
ICT	SRS	2.00%	WCBA	3	6	20	1	4.99%	5.53%	4.90%	4.27%	5.81%	3.72%	3.54%	3.92%	100%	100%	100%
ICT	SRS	2.00%	Adults	1	10	20	4	5.15%	6.13%	100.00%	62.50%	100.00%	3.75%	3.53%	3.94%	100%	80%	100%
ICT	SRS	2.00%	Adults	1	10	20	3	5.15%	6.13%	50.00%	33.33%	83.33%	3.75%	3.53%	3.94%	100%	80%	100%
ICT	SRS	2.00%	Adults	1	10	20	2	5.15%	6.13%	15.15%	10.71%	21.74%	3.75%	3.53%	3.94%	100%	80%	100%
ICT	SRS	2.00%	Adults	1	10	20	1	5.15%	6.13%	4.85%	3.60%	5.75%	3.75%	3.53%	3.94%	100%	80%	100%
ICT	SRS	2.00%	Adults	2	6	20	4	4.59%	5.49%	62.50%	41.67%	100.00%	3.75%	3.57%	3.97%	100%	80%	100%
ICT	SRS	2.00%	Adults	2	6	20	3	4.59%	5.49%	38.46%	27.78%	62.50%	3.75%	3.57%	3.97%	100%	80%	100%
ICT	SRS	2.00%	Adults	2	6	20	2	4.59%	5.49%	14.29%	10.64%	20.00%	3.75%	3.57%	3.97%	100%	80%	100%
ICT	SRS	2.00%	Adults	2	6	20	1	4.59%	5.49%	4.81%	4.00%	5.62%	3.75%	3.57%	3.97%	100%	100%	100%
ICT	SRS	2.00%	WCBA	2	10	20	4	6.18%	6.73%	55.56%	38.46%	83.33%	3.77%	3.55%	3.99%	100%	100%	100%
ICT	SRS	2.00%	WCBA	2	10	20	3	6.18%	6.73%	41.67%	27.78%	62.50%	3.77%	3.55%	3.99%	100%	100%	100%
ICT	SRS	2.00%	WCBA	2	10	20	2	6.18%	6.73%	15.15%	11.36%	20.83%	3.77%	3.55%	3.99%	100%	100%	100%
ICT	SRS	2.00%	WCBA	2	10	20	1	6.18%	6.73%	5.15%	4.35%	6.17%	3.77%	3.55%	3.99%	100%	100%	100%
ICT	SRS	2.00%	Adults	3	6	20	4	5.17%	5.95%	38.46%	27.78%	62.50%	3.86%	3.66%	4.07%	100%	80%	100%
ICT	SRS	2.00%	Adults	3	6	20	3	5.17%	5.95%	27.78%	20.83%	41.67%	3.86%	3.66%	4.07%	100%	100%	100%
ICT	SRS	2.00%	Adults	3	6	20	2	5.17%	5.95%	12.50%	10.00%	16.67%	3.86%	3.66%	4.07%	100%	100%	100%
ICT	SRS	2.00%	Adults	3	6	20	1	5.17%	5.95%	4.67%	4.03%	5.43%	3.86%	3.66%	4.07%	100%	100%	100%
ICT	SRS	2.00%	Adults	2	10	20	4	6.42%	7.26%	55.56%	38.46%	83.33%	3.91%	3.71%	4.15%	100%	100%	100%
ICT	SRS	2.00%	Adults	2	10	20	3	6.42%	7.26%	38.46%	27.78%	62.50%	3.91%	3.71%	4.15%	100%	100%	100%
ICT	SRS	2.00%	Adults	2	10	20	2	6.42%	7.26%	14.29%	11.11%	20.00%	3.91%	3.71%	4.15%	100%	100%	100%
ICT	SRS	2.00%	Adults	2	10	20	1	6.42%	7.26%	4.81%	4.20%	5.68%	3.91%	3.71%	4.15%	100%	100%	100%
ICT	SRS	2.00%	WCBA	3	10	20	4	7.57%	7.75%	33.33%	25.00%	50.00%	3.95%	3.72%	4.17%	100%	100%	100%
ICT	SRS	2.00%	WCBA	3	10	20	3	7.57%	7.75%	26.32%	19.23%	41.67%	3.95%	3.72%	4.17%	100%	100%	100%
ICT	SRS	2.00%	WCBA	3	10	20	2	7.57%	7.75%	12.82%	10.20%	17.24%	3.95%	3.72%	4.17%	100%	100%	100%
ICT	SRS	2.00%	WCBA	3	10	20	1	7.57%	7.75%	4.90%	4.24%	5.75%	3.95%	3.72%	4.17%	100%	100%	100%
ICT	SRS	2.00%	6-7 yo	3	3	100	4	2.29%	3.15%	17.24%	10.25%	25.00%	4.10%	3.70%	4.50%	100%	60%	100%
ICT	SRS	2.00%	6-7 yo	3	3	100	2	2.29%	3.15%	8.47%	5.26%	11.11%	4.10%	3.70%	4.50%	100%	60%	100%
ICT	SRS	2.00%	Adults	3	10	20	4	7.83%	8.36%	33.33%	25.00%	50.00%	4.11%	3.89%	4.36%	100%	100%	100%
ICT	SRS	2.00%	Adults	3	10	20	3	7.83%	8.36%	26.32%	19.23%	38.46%	4.11%	3.89%	4.36%	100%	100%	100%
ICT	SRS	2.00%	Adults	3	10	20	2	7.83%	8.36%	12.20%	9.62%	16.67%	4.11%	3.89%	4.36%	100%	100%	100%
ICT	SRS	2.00%	Adults	3	10	20	1	7.83%	8.36%	4.63%	4.03%	5.43%	4.11%	3.89%	4.36%	100%	100%	100%
ICT	SRS	2.00%	6-7 yo	2	6	100	8	3.05%	4.09%	71.43%	50.00%	100.00%	4.21%	3.81%	4.63%	100%	60%	100%
ICT	SRS	2.00%	6-7 yo	2	6	100	6	3.05%	4.09%	45.45%	30.77%	71.43%	4.21%	3.81%	4.63%	100%	60%	100%
ICT	SRS	2.00%	6-7 yo	2	6	100	4	3.05%	4.09%	18.18%	12.12%	26.32%	4.21%	3.81%	4.63%	100%	60%	100%
ICT	SRS	2.00%	6-7 yo	2	6	100	2	3.05%	4.09%	8.89%	5.88%	11.37%	4.21%	3.81%	4.63%	100%	60%	100%
ICT	SRS	2.00%	6-7 yo	3	6	100	8	3.61%	4.66%	50.00%	35.71%	83.33%	4.34%	3.92%	4.78%	100%	80%	100%
ICT	SRS	2.00%	6-7 yo	3	6	100	6	3.61%	4.66%	38.46%	26.32%	55.56%	4.34%	3.92%	4.78%	100%	80%	100%
ICT	SRS	2.00%	6-7 yo	3	6	100	4	3.61%	4.66%	17.24%	13.04%	23.81%	4.34%	3.92%	4.78%	100%	80%	100%
ICT	SRS	2.00%	6-7 yo	3	6	100	2	3.61%	4.66%	8.77%	6.67%	10.87%	4.34%	3.92%	4.78%	100%	80%	100%
ICT	SRS	2.00%	6-7 yo	2	10	100	8	4.92%	6.24%	71.43%	50.00%	100.00%	4.39%	3.95%	4.85%	100%	80%	100%
ICT	SRS	2.00%	6-7 yo	2	10	100	6	4.92%	6.24%	45.45%	30.77%	71.43%	4.39%	3.95%	4.85%	100%	80%	100%
ICT	SRS	2.00%	6-7 yo	2	10	100	4	4.92%	6.24%	18.52%	13.15%	26.32%	4.39%	3.95%	4.85%	100%	80%	100%
ICT	SRS	2.00%	6-7 yo	2	10	100	2	4.92%	6.24%	9.09%	6.85%	11.36%	4.39%	3.95%	4.85%	100%	80%	100%
ICT	SRS	2.00%	6-7 yo	3	10	100	8	6.35%	7.67%	45.45%	31.25%	71.43%	4.65%	4.18%	5.14%	100%	100%	100%
ICT	SRS	2.00%	6-7 yo	3	10	100	6	6.35%	7.67%	33.33%	23.81%	50.00%	4.65%	4.18%	5.14%	100%	100%	100%
ICT	SRS	2.00%	6-7 yo	3	10	100	4	6.35%	7.67%	16.67%	12.50%	22.73%	4.65%	4.18%	5.14%	100%	100%	100%
ICT	SRS	2.00%	6-7 yo	3	10	100	2	6.35%	7.67%	8.77%	7.04%	10.64%	4.65%	4.18%	5.14%	100%	100%	100%
WB	SRS	2.00%	<5 yrs	2	6	100	50	13.63%	5.43%	83.33%	55.56%	100.00%	5.53%	4.96%	6.12%	100%	80%	100%
WB	SRS	2.00%	<5 yrs	2	6	100	60	13.63%	5.43%	83.33%	55.56%	100.00%	5.53%	4.96%	6.12%	100%	60%	100%
WB	SRS	2.00%	<5 yrs	2	6	100	40	13.63%	5.43%	80.00%	55.56%	100.00%	5.53%	4.96%	6.12%	100%	80%	100%
WB	SRS	2.00%	<5 yrs	1	10	100	40	13.82%	5.73%	100.00%	100.00%	100.00%	5.54%	4.96%	6.16%	100%	60%	100%
WB	SRS	2.00%	<5 yrs	1	10	100	50	13.82%	5.73%	100.00%	100.00%	100.00%	5.54%	4.96%	6.16%	100%	60%	100%
WB	SRS	2.00%	<5 yrs	1	10	100	60	13.82%	5.73%	100.00%	100.00%	100.00%	5.54%	4.96%	6.16%	100%	60%	100%
WB	SRS	0.50%	<5 yrs	3	10	500	300	27.50%	10.18%	75.00%	50.00%	100.00%	5.65%	4.29%	7.37%	100%	60%	100%
WB	SRS	0.50%	<5 yrs	3	10	500	200	27.50%	10.18%	71.43%	50.00%	100.00%	5.65%	4.29%	7.37%	100%	60%	100%
WB	SRS	0.50%	<5 yrs	3	10	500	250	27.50%	10.18%	71.43%	50.00%	100.00%	5.65%	4.29%	7.37%	100%	60%	100%
WB	SRS	2.00%	<5 yrs	3	6	100	40	16.25%	6.36%	50.00%	35.71%	71.43%	5.77%	5.17%	6.46%	100%	80%	100%
WB	SRS	2.00%	<5 yrs	3	6	100	50	16.25%	6.36%	50.00%	35.71%	83.33%	5.77%	5.17%	6.46%	100%	80%	100%
WB	SRS	2.00%	<5 yrs	3	6	100	60	16.25%	6.36%	50.00%	35.71%	83.33%	5.77%	5.17%	6.46%	100%	80%	100%
WB	SRS	2.00%	<5 yrs	2	10	100	50	17.74%	7.28%	83.33%	55.56%	100.00%	5.83%	5.19%	6.46%	100%	80%	100%
WB	SRS	2.00%	<5 yrs	2	10	100	60	17.74%	7.28%	83.33%	55.56%	100.00%	5.83%	5.19%	6.46%	100%	80%	100%
WB	SRS	2.00%	<5 yrs	2	10	100	40	17.74%	7.28%	71.43%	55.56%	100.00%	5.83%	5.19%	6.46%	100%	80%	100%
WB	SRS	2.00%	<5 yrs	3	10	100	60	22.01%	8.97%	50.00%	33.33%	71.43%	6.22%	5.57%	6.88%	100%	100%	100%
WB	SRS	2.00%	<5 yrs	3	10	100	40	22.01%	8.97%	45.45%	31.25%	71.43%	6.22%	5.57%	6.88%	100%	100%	100%
WB	SRS	2.00%	<5 yrs	3	10	100	50	22.01%	8.97%	45.45%	33.33%	71.43%	6.22%	5.57%	6.88%	100%	100%	100%
MF	SRS	2.00%	WCBA	3	10	500	4	0.79%	13.65%	57.14%	38.46%	100.00%	6.66%	5.34%	8.11%	100%	60%	100%
MF	SRS	2.00%	WCBA	3	10	500	3	0.79%	13.65%	44.44%	26.67%	66.67%	6.66%	5.34%	8.11%	100%	60%	100%
MF	SRS	2.00%	WCBA	3	10	500	2	0.79%	13.65%	27.78%	17.65%	44.44%	6.66%	5.34%	8.11%	100%	60%	100%
MF	SRS	2.00%	WCBA	3	10	500	1	0.79%	13.65%	18.52%	12.00%	27.78%	6.66%	5.34%	8.11%	100%	60%	100%
MF	SRS	2.00%	Adults	3	10	500	4	0.81%	14.70%	55.56%	36.36%	83.33%	7.00%	5.58%	8.58%	100%	60%	100%
MF	SRS	2.00%	Adults	3	10	500	3	0.81%	14.70%	41.67%	27.26%	66.79%	7.00%	5.58%	8.58%	100%	60%	100%
MF	SRS	2.00%	Adults	3	10	500	2	0.81%	14.70%	26.32%	16.67%	41.67%	7.00%	5.58%	8.58%	100%	60%	100%
MF	SRS	2.00%	Adults	3	10	500	1	0.81%	14.70%	17.86%	11.11%	26.32%	7.00%	5.58%	8.58%	100%	60%	100%
ICT	SRS	2.00%	WCBA	2	3	100	8	3.30%	10.49%	62.50%	40.00%	100.00%	9.23%	8.48%	10.05%	100%	60%	100%
ICT	SRS	2.00%	WCBA	2	3	100	6	3.30%	10.49%	23.81%	15.38%	38.46%	9.23%	8.48%	10.05%	100%	60%	100%
ICT	SRS	2.00%	WCBA	2	3	100	4	3.30%	10.49%	7.25%	5.26%	8.93%	9.23%	8.48%	10.05%	100%	80%	100%
ICT	SRS	2.00%	WCBA	2	3	100	2	3.30%	10.49%	3.57%	2.80%	4.07%	9.23%	8.48%	10.05%	100%	80%	100%
ICT	SRS	2.00%	WCBA	1	6	100	8	3.75%	11.81%	80.00%	50.00%	100.00%	9.34%	8.52%	10.09%	100%	60%	100%
ICT	SRS	2.00%	WCBA	1	6	100	6	3.75%	11.81%	26.32%	16.00%	38.46%	9.34%	8.52%	10.09%	100%	60%	100%
ICT	SRS	2.00%	WCBA	1	6	100	4	3.75%	11.81%	7.14%	4.62%	9.09%	9.34%	8.52%	10.09%	100%	60%	100%
ICT	SRS	2.00%	WCBA	1	6	100	2	3.75%	11.81%	3.55%	2.21%	4.07%	9.34%	8.52%	10.09%	100%	60%	100%
ICT	SRS	2.00%	WCBA	3	3	100	8	3.48%	10.95%	45.45%	33.33%	71.43%	9.42%	8.66%	10.17%	100%	80%	100%
ICT	SRS	2.00%	WCBA	3	3	100	6	3.48%	10.95%	20.83%	15.15%	31.25%	9.42%	8.66%	10.17%	100%	80%	100%
ICT	SRS	2.00%	WCBA	3	3	100	4	3.48%	10.95%	6.94%	5.81%	8.47%	9.42%	8.66%	10.17%	100%	100%	100%
ICT	SRS	2.00%	WCBA	3	3	100	2	3.48%	10.95%	3.57%	3.18%	4.00%	9.42%	8.66%	10.17%	100%	100%	100%
ICT	SRS	2.00%	WCBA	1	10	100	8	5.06%	15.38%	83.33%	50.00%	100.00%	9.56%	8.74%	10.46%	100%	80%	100%
ICT	SRS	2.00%	WCBA	1	10	100	6	5.06%	15.38%	26.32%	18.18%	41.67%	9.56%	8.74%	10.46%	100%	80%	100%
ICT	SRS	2.00%	WCBA	1	10	100	4	5.06%	15.38%	7.35%	5.56%	9.09%	9.56%	8.74%	10.46%	100%	80%	100%
ICT	SRS	2.00%	WCBA	1	10	100	2	5.06%	15.38%	3.62%	2.78%	4.10%	9.56%	8.74%	10.46%	100%	80%	100%
ICT	SRS	2.00%	WCBA	2	6	100	8	4.38%	13.49%	62.50%	41.67%	100.00%	9.69%	8.82%	10.54%	100%	80%	100%
ICT	SRS	2.00%	WCBA	2	6	100	6	4.38%	13.49%	25.00%	17.24%	36.42%	9.69%	8.82%	10.54%	100%	100%	100%
ICT	SRS	2.00%	WCBA	2	6	100	4	4.38%	13.49%	7.25%	6.02%	9.09%	9.69%	8.82%	10.54%	100%	100%	100%
ICT	SRS	2.00%	WCBA	2	6	100	2	4.38%	13.49%	3.62%	3.15%	4.13%	9.69%	8.82%	10.54%	100%	100%	100%
ICT	SRS	2.00%	Adults	2	3	100	8	3.34%	11.28%	62.50%	38.46%	100.00%	9.83%	9.05%	10.67%	100%	60%	100%
ICT	SRS	2.00%	Adults	2	3	100	6	3.34%	11.28%	22.73%	16.00%	33.33%	9.83%	9.05%	10.67%	100%	80%	100%
ICT	SRS	2.00%	Adults	2	3	100	4	3.34%	11.28%	6.76%	5.19%	8.33%	9.83%	9.05%	10.67%	100%	80%	100%
ICT	SRS	2.00%	Adults	2	3	100	2	3.34%	11.28%	3.42%	2.68%	3.91%	9.83%	9.05%	10.67%	100%	80%	100%
ICT	SRS	2.00%	Adults	1	6	100	8	3.84%	12.81%	71.43%	50.00%	100.00%	9.90%	9.11%	10.77%	100%	60%	100%
ICT	SRS	2.00%	Adults	1	6	100	6	3.84%	12.81%	23.81%	16.67%	35.71%	9.90%	9.11%	10.77%	100%	60%	100%
ICT	SRS	2.00%	Adults	1	6	100	4	3.84%	12.81%	6.67%	4.62%	8.33%	9.90%	9.11%	10.77%	100%	60%	100%
ICT	SRS	2.00%	Adults	1	6	100	2	3.84%	12.81%	3.38%	2.45%	3.85%	9.90%	9.11%	10.77%	100%	80%	100%
ICT	SRS	2.00%	Adults	3	3	100	8	3.52%	11.73%	45.45%	31.25%	71.43%	9.98%	9.14%	10.86%	100%	80%	100%
ICT	SRS	2.00%	Adults	3	3	100	6	3.52%	11.73%	20.00%	14.71%	29.41%	9.98%	9.14%	10.86%	100%	80%	100%
ICT	SRS	2.00%	Adults	3	3	100	4	3.52%	11.73%	6.58%	5.49%	7.94%	9.98%	9.14%	10.86%	100%	100%	100%
ICT	SRS	2.00%	Adults	3	3	100	2	3.52%	11.73%	3.41%	3.05%	3.88%	9.98%	9.14%	10.86%	100%	100%	100%
ICT	SRS	0.50%	WCBA	2	6	500	8	4.33%	13.77%	7.84%	4.92%	10.64%	9.99%	7.94%	11.99%	100%	60%	100%
ICT	SRS	0.50%	WCBA	2	6	500	2	4.33%	13.77%	7.69%	4.76%	10.20%	9.99%	7.94%	11.99%	100%	60%	100%
ICT	SRS	0.50%	WCBA	2	6	500	4	4.33%	13.77%	7.69%	4.76%	10.20%	9.99%	7.94%	11.99%	100%	60%	100%
ICT	SRS	0.50%	WCBA	2	6	500	6	4.33%	13.77%	7.69%	4.76%	10.20%	9.99%	7.94%	11.99%	100%	60%	100%
ICT	SRS	2.00%	WCBA	3	6	100	8	5.09%	15.36%	38.46%	27.78%	62.50%	10.13%	9.25%	10.99%	100%	100%	100%
ICT	SRS	2.00%	WCBA	3	6	100	6	5.09%	15.36%	20.00%	15.15%	29.41%	10.13%	9.25%	10.99%	100%	100%	100%
ICT	SRS	2.00%	WCBA	3	6	100	4	5.09%	15.36%	6.94%	5.88%	8.33%	10.13%	9.25%	10.99%	100%	100%	100%
ICT	SRS	2.00%	WCBA	3	6	100	2	5.09%	15.36%	3.57%	3.21%	4.07%	10.13%	9.25%	10.99%	100%	100%	100%
ICT	SRS	2.00%	WCBA	2	10	100	8	6.52%	19.13%	62.50%	41.67%	100.00%	10.15%	9.26%	11.09%	100%	100%	100%
ICT	SRS	2.00%	WCBA	2	10	100	6	6.52%	19.13%	25.00%	17.86%	35.78%	10.15%	9.26%	11.09%	100%	100%	100%
ICT	SRS	2.00%	WCBA	2	10	100	4	6.52%	19.13%	7.35%	6.10%	9.09%	10.15%	9.26%	11.09%	100%	100%	100%
ICT	SRS	2.00%	WCBA	2	10	100	2	6.52%	19.13%	3.65%	3.25%	4.10%	10.15%	9.26%	11.09%	100%	100%	100%
ICT	SRS	2.00%	Adults	1	10	100	8	5.04%	16.31%	71.43%	50.00%	100.00%	10.18%	9.22%	11.05%	100%	80%	100%
ICT	SRS	2.00%	Adults	1	10	100	6	5.04%	16.31%	25.00%	17.39%	38.46%	10.18%	9.22%	11.05%	100%	80%	100%
ICT	SRS	2.00%	Adults	1	10	100	4	5.04%	16.31%	6.85%	5.13%	8.62%	10.18%	9.22%	11.05%	100%	80%	100%
ICT	SRS	2.00%	Adults	1	10	100	2	5.04%	16.31%	3.42%	2.65%	3.91%	10.18%	9.22%	11.05%	100%	80%	100%
ICT	SRS	2.00%	Adults	2	6	100	8	4.46%	14.58%	62.50%	38.46%	100.00%	10.28%	9.45%	11.24%	100%	80%	100%
ICT	SRS	2.00%	Adults	2	6	100	6	4.46%	14.58%	23.81%	16.67%	33.39%	10.28%	9.45%	11.24%	100%	100%	100%
ICT	SRS	2.00%	Adults	2	6	100	4	4.46%	14.58%	6.85%	5.62%	8.33%	10.28%	9.45%	11.24%	100%	100%	100%
ICT	SRS	2.00%	Adults	2	6	100	2	4.46%	14.58%	3.45%	3.03%	3.82%	10.28%	9.45%	11.24%	100%	100%	100%
ICT	SRS	0.50%	WCBA	3	6	500	8	5.06%	15.78%	8.33%	6.00%	10.64%	10.49%	8.39%	12.49%	100%	80%	100%
ICT	SRS	0.50%	WCBA	3	6	500	6	5.06%	15.78%	8.20%	5.80%	10.42%	10.49%	8.39%	12.49%	100%	80%	100%
ICT	SRS	0.50%	WCBA	3	6	500	2	5.06%	15.78%	8.06%	5.80%	10.42%	10.49%	8.39%	12.49%	100%	80%	100%
ICT	SRS	0.50%	WCBA	3	6	500	4	5.06%	15.78%	8.06%	5.80%	10.42%	10.49%	8.39%	12.49%	100%	80%	100%
ICT	SRS	0.50%	WCBA	2	10	500	8	6.51%	19.74%	8.47%	5.97%	10.87%	10.49%	8.42%	12.56%	100%	80%	100%
ICT	SRS	0.50%	WCBA	2	10	500	6	6.51%	19.74%	8.33%	5.88%	10.64%	10.49%	8.42%	12.56%	100%	80%	100%
ICT	SRS	0.50%	WCBA	2	10	500	4	6.51%	19.74%	8.27%	5.88%	10.42%	10.49%	8.42%	12.56%	100%	80%	100%
ICT	SRS	0.50%	WCBA	2	10	500	2	6.51%	19.74%	8.20%	5.88%	10.42%	10.49%	8.42%	12.56%	100%	80%	100%
ICT	SRS	0.50%	Adults	2	6	500	8	4.36%	14.88%	7.58%	4.62%	9.81%	10.72%	8.90%	12.69%	100%	60%	100%
ICT	SRS	0.50%	Adults	2	6	500	6	4.36%	14.88%	7.41%	4.55%	9.62%	10.72%	8.90%	12.69%	100%	60%	100%
ICT	SRS	0.50%	Adults	2	6	500	2	4.36%	14.88%	7.35%	4.54%	9.62%	10.72%	8.90%	12.69%	100%	60%	100%
ICT	SRS	0.50%	Adults	2	6	500	4	4.36%	14.88%	7.35%	4.54%	9.62%	10.72%	8.90%	12.69%	100%	60%	100%
ICT	SRS	2.00%	Adults	3	6	100	8	5.11%	16.33%	38.46%	27.78%	62.50%	10.73%	9.85%	11.67%	100%	100%	100%
ICT	SRS	2.00%	Adults	3	6	100	6	5.11%	16.33%	20.00%	14.71%	27.78%	10.73%	9.85%	11.67%	100%	100%	100%
ICT	SRS	2.00%	Adults	3	6	100	4	5.11%	16.33%	6.58%	5.56%	7.94%	10.73%	9.85%	11.67%	100%	100%	100%
ICT	SRS	2.00%	Adults	3	6	100	2	5.11%	16.33%	3.42%	3.11%	3.82%	10.73%	9.85%	11.67%	100%	100%	100%
ICT	SRS	2.00%	Adults	2	10	100	8	6.52%	20.31%	62.50%	41.67%	100.00%	10.78%	9.88%	11.68%	100%	100%	100%
ICT	SRS	2.00%	Adults	2	10	100	6	6.52%	20.31%	23.81%	17.24%	35.71%	10.78%	9.88%	11.68%	100%	100%	100%
ICT	SRS	2.00%	Adults	2	10	100	4	6.52%	20.31%	6.85%	5.81%	8.33%	10.78%	9.88%	11.68%	100%	100%	100%
ICT	SRS	2.00%	Adults	2	10	100	2	6.52%	20.31%	3.47%	3.13%	3.91%	10.78%	9.88%	11.68%	100%	100%	100%
ICT	SRS	2.00%	WCBA	3	10	100	8	8.11%	22.77%	41.67%	27.78%	62.50%	10.82%	9.88%	11.72%	100%	100%	100%
ICT	SRS	2.00%	WCBA	3	10	100	6	8.11%	22.77%	20.83%	15.15%	29.41%	10.82%	9.88%	11.72%	100%	100%	100%
ICT	SRS	2.00%	WCBA	3	10	100	4	8.11%	22.77%	7.04%	5.88%	8.62%	10.82%	9.88%	11.72%	100%	100%	100%
ICT	SRS	2.00%	WCBA	3	10	100	2	8.11%	22.77%	3.62%	3.25%	4.07%	10.82%	9.88%	11.72%	100%	100%	100%
ICT	SRS	0.50%	Adults	2	10	500	8	6.44%	20.87%	7.94%	6.06%	10.20%	11.20%	9.26%	13.37%	100%	80%	100%
ICT	SRS	0.50%	Adults	2	10	500	2	6.44%	20.87%	7.81%	5.80%	9.62%	11.20%	9.26%	13.37%	100%	80%	100%
ICT	SRS	0.50%	Adults	2	10	500	4	6.44%	20.87%	7.81%	5.80%	9.62%	11.20%	9.26%	13.37%	100%	80%	100%
ICT	SRS	0.50%	Adults	2	10	500	6	6.44%	20.87%	7.81%	5.88%	9.80%	11.20%	9.26%	13.37%	100%	80%	100%
ICT	SRS	0.50%	WCBA	3	10	500	8	8.07%	23.55%	8.47%	6.78%	10.64%	11.23%	9.14%	13.44%	100%	80%	100%
ICT	SRS	0.50%	WCBA	3	10	500	6	8.07%	23.55%	8.27%	6.67%	10.20%	11.23%	9.14%	13.44%	100%	80%	100%
ICT	SRS	0.50%	WCBA	3	10	500	2	8.07%	23.55%	8.20%	6.66%	10.20%	11.23%	9.14%	13.44%	100%	80%	100%
ICT	SRS	0.50%	WCBA	3	10	500	4	8.07%	23.55%	8.20%	6.66%	10.20%	11.23%	9.14%	13.44%	100%	80%	100%
ICT	SRS	0.50%	Adults	3	6	500	8	5.01%	16.80%	7.81%	5.88%	9.80%	11.27%	9.19%	13.43%	100%	80%	100%
ICT	SRS	0.50%	Adults	3	6	500	6	5.01%	16.80%	7.69%	5.80%	9.62%	11.27%	9.19%	13.43%	100%	80%	100%
ICT	SRS	0.50%	Adults	3	6	500	2	5.01%	16.80%	7.58%	5.71%	9.44%	11.27%	9.19%	13.43%	100%	80%	100%
ICT	SRS	0.50%	Adults	3	6	500	4	5.01%	16.80%	7.58%	5.71%	9.44%	11.27%	9.19%	13.43%	100%	80%	100%
ICT	SRS	2.00%	Adults	3	10	100	8	8.11%	24.19%	38.46%	27.78%	62.50%	11.48%	10.53%	12.57%	100%	100%	100%
ICT	SRS	2.00%	Adults	3	10	100	6	8.11%	24.19%	19.23%	14.71%	29.41%	11.48%	10.53%	12.57%	100%	100%	100%
ICT	SRS	2.00%	Adults	3	10	100	4	8.11%	24.19%	6.58%	5.68%	7.94%	11.48%	10.53%	12.57%	100%	100%	100%
ICT	SRS	2.00%	Adults	3	10	100	2	8.11%	24.19%	3.45%	3.09%	3.85%	11.48%	10.53%	12.57%	100%	100%	100%
ICT	SRS	2.00%	6-7 yo	3	3	500	8	3.01%	11.99%	7.46%	4.76%	9.62%	11.92%	10.14%	13.62%	100%	60%	100%
ICT	SRS	2.00%	6-7 yo	3	3	500	6	3.01%	11.99%	7.35%	4.69%	9.26%	11.92%	10.14%	13.62%	100%	60%	100%
ICT	SRS	2.00%	6-7 yo	3	3	500	2	3.01%	11.99%	7.27%	4.62%	9.26%	11.92%	10.14%	13.62%	100%	60%	100%
ICT	SRS	2.00%	6-7 yo	3	3	500	4	3.01%	11.99%	7.27%	4.69%	9.26%	11.92%	10.14%	13.62%	100%	60%	100%
ICT	SRS	0.50%	Adults	3	10	500	8	7.97%	24.84%	7.94%	6.49%	10.00%	12.00%	9.95%	14.23%	100%	100%	100%
ICT	SRS	0.50%	Adults	3	10	500	2	7.97%	24.84%	7.81%	6.41%	9.62%	12.00%	9.95%	14.23%	100%	100%	100%
ICT	SRS	0.50%	Adults	3	10	500	4	7.97%	24.84%	7.81%	6.41%	9.62%	12.00%	9.95%	14.23%	100%	100%	100%
ICT	SRS	0.50%	Adults	3	10	500	6	7.97%	24.84%	7.81%	6.41%	9.62%	12.00%	9.95%	14.23%	100%	100%	100%
ICT	SRS	2.00%	6-7 yo	2	6	500	8	3.91%	15.18%	7.81%	5.13%	9.62%	12.21%	10.40%	14.03%	100%	60%	100%
ICT	SRS	2.00%	6-7 yo	2	6	500	6	3.91%	15.18%	7.69%	5.00%	9.43%	12.21%	10.40%	14.03%	100%	60%	100%
ICT	SRS	2.00%	6-7 yo	2	6	500	2	3.91%	15.18%	7.58%	5.00%	9.43%	12.21%	10.40%	14.03%	100%	60%	100%
ICT	SRS	2.00%	6-7 yo	2	6	500	4	3.91%	15.18%	7.58%	5.00%	9.43%	12.21%	10.40%	14.03%	100%	60%	100%
ICT	SRS	2.00%	6-7 yo	2	10	500	8	5.79%	21.17%	8.06%	5.97%	9.62%	12.64%	10.95%	14.61%	100%	80%	100%
ICT	SRS	2.00%	6-7 yo	2	10	500	2	5.79%	21.17%	7.94%	5.88%	9.43%	12.64%	10.95%	14.61%	100%	80%	100%
ICT	SRS	2.00%	6-7 yo	2	10	500	4	5.79%	21.17%	7.94%	5.88%	9.43%	12.64%	10.95%	14.61%	100%	80%	100%
ICT	SRS	2.00%	6-7 yo	2	10	500	6	5.79%	21.17%	7.94%	5.88%	9.43%	12.64%	10.95%	14.61%	100%	80%	100%
ICT	SRS	2.00%	6-7 yo	3	6	500	8	4.53%	17.15%	7.94%	6.06%	9.62%	12.70%	10.81%	14.55%	100%	80%	100%
ICT	SRS	2.00%	6-7 yo	3	6	500	2	4.53%	17.15%	7.69%	5.97%	9.26%	12.70%	10.81%	14.55%	100%	80%	100%
ICT	SRS	2.00%	6-7 yo	3	6	500	4	4.53%	17.15%	7.69%	5.97%	9.26%	12.70%	10.81%	14.55%	100%	80%	100%
ICT	SRS	2.00%	6-7 yo	3	6	500	6	4.53%	17.15%	7.69%	5.97%	9.26%	12.70%	10.81%	14.55%	100%	80%	100%
ICT	SRS	2.00%	6-7 yo	3	10	500	8	7.24%	25.34%	7.94%	6.58%	9.44%	13.48%	11.65%	15.45%	100%	100%	100%
ICT	SRS	2.00%	6-7 yo	3	10	500	2	7.24%	25.34%	7.69%	6.41%	9.26%	13.48%	11.65%	15.45%	100%	100%	100%
ICT	SRS	2.00%	6-7 yo	3	10	500	4	7.24%	25.34%	7.69%	6.41%	9.26%	13.48%	11.65%	15.45%	100%	100%	100%
ICT	SRS	2.00%	6-7 yo	3	10	500	6	7.24%	25.34%	7.69%	6.49%	9.26%	13.48%	11.65%	15.45%	100%	100%	100%
WB	SRS	2.00%	<5 yrs	1	10	500	200	15.65%	20.52%	100.00%	100.00%	100.00%	17.52%	15.11%	20.04%	100%	60%	100%
WB	SRS	2.00%	<5 yrs	2	6	500	200	16.37%	20.85%	100.00%	71.43%	100.00%	17.68%	15.33%	20.04%	100%	80%	100%
WB	SRS	2.00%	<5 yrs	2	6	500	250	16.37%	20.85%	100.00%	71.43%	100.00%	17.68%	15.33%	20.04%	100%	80%	100%
WB	SRS	2.00%	<5 yrs	2	6	500	300	16.37%	20.85%	100.00%	71.43%	100.00%	17.68%	15.33%	20.04%	100%	60%	100%
WB	SRS	2.00%	<5 yrs	2	10	500	200	19.00%	24.25%	100.00%	71.43%	100.00%	18.13%	15.68%	20.69%	100%	80%	100%
WB	SRS	2.00%	<5 yrs	2	10	500	250	19.00%	24.25%	100.00%	71.43%	100.00%	18.13%	15.68%	20.69%	100%	80%	100%
WB	SRS	2.00%	<5 yrs	2	10	500	300	19.00%	24.25%	100.00%	71.43%	100.00%	18.13%	15.68%	20.69%	100%	80%	100%
WB	SRS	2.00%	<5 yrs	3	6	500	300	18.93%	23.65%	71.43%	45.45%	100.00%	18.41%	15.99%	20.99%	100%	80%	100%
WB	SRS	2.00%	<5 yrs	3	6	500	250	18.93%	23.65%	66.67%	45.45%	100.00%	18.41%	15.99%	20.99%	100%	80%	100%
WB	SRS	2.00%	<5 yrs	3	6	500	200	18.93%	23.65%	62.50%	45.45%	100.00%	18.41%	15.99%	20.99%	100%	80%	100%
WB	SRS	2.00%	<5 yrs	3	10	500	200	22.53%	28.30%	71.43%	45.45%	100.00%	19.17%	16.77%	21.65%	100%	100%	100%
WB	SRS	2.00%	<5 yrs	3	10	500	250	22.53%	28.30%	71.43%	45.45%	100.00%	19.17%	16.77%	21.65%	100%	100%	100%
WB	SRS	2.00%	<5 yrs	3	10	500	300	22.53%	28.30%	71.43%	50.00%	100.00%	19.17%	16.77%	21.65%	100%	100%	100%
ICT	SRS	2.00%	WCBA	1	3	500	8	2.96%	32.70%	3.27%	2.04%	3.91%	31.28%	28.54%	34.26%	100%	60%	100%
ICT	SRS	2.00%	WCBA	1	3	500	6	2.96%	32.70%	3.24%	2.00%	3.85%	31.28%	28.54%	34.26%	100%	60%	100%
ICT	SRS	2.00%	WCBA	1	3	500	2	2.96%	32.70%	3.23%	2.00%	3.85%	31.28%	28.54%	34.26%	100%	60%	100%
ICT	SRS	2.00%	WCBA	1	3	500	4	2.96%	32.70%	3.23%	2.00%	3.85%	31.28%	28.54%	34.26%	100%	60%	100%
ICT	SRS	2.00%	WCBA	1	6	500	8	3.35%	35.71%	3.52%	2.16%	3.97%	31.63%	28.88%	34.33%	100%	60%	100%
ICT	SRS	2.00%	WCBA	1	6	500	4	3.35%	35.71%	3.45%	2.10%	3.85%	31.63%	28.88%	34.33%	100%	60%	100%
ICT	SRS	2.00%	WCBA	1	6	500	6	3.35%	35.71%	3.45%	2.10%	3.88%	31.63%	28.88%	34.33%	100%	60%	100%
ICT	SRS	2.00%	WCBA	1	6	500	2	3.35%	35.71%	3.44%	2.10%	3.85%	31.63%	28.88%	34.33%	100%	60%	100%
ICT	SRS	2.00%	WCBA	1	10	500	8	3.92%	39.49%	3.57%	2.76%	3.94%	31.70%	28.95%	34.59%	100%	80%	100%
ICT	SRS	2.00%	WCBA	1	10	500	2	3.92%	39.49%	3.50%	2.70%	3.88%	31.70%	28.95%	34.59%	100%	80%	100%
ICT	SRS	2.00%	WCBA	1	10	500	4	3.92%	39.49%	3.50%	2.70%	3.88%	31.70%	28.95%	34.59%	100%	80%	100%
ICT	SRS	2.00%	WCBA	1	10	500	6	3.92%	39.49%	3.50%	2.70%	3.88%	31.70%	28.95%	34.59%	100%	80%	100%
ICT	SRS	2.00%	WCBA	2	3	500	8	3.10%	33.84%	3.57%	2.76%	3.97%	31.76%	28.92%	34.61%	100%	80%	100%
ICT	SRS	2.00%	WCBA	2	3	500	4	3.10%	33.84%	3.50%	2.72%	3.91%	31.76%	28.92%	34.61%	100%	80%	100%
ICT	SRS	2.00%	WCBA	2	3	500	6	3.10%	33.84%	3.50%	2.72%	3.91%	31.76%	28.92%	34.61%	100%	80%	100%
ICT	SRS	2.00%	WCBA	2	3	500	2	3.10%	33.84%	3.48%	2.72%	3.88%	31.76%	28.92%	34.61%	100%	80%	100%
ICT	SRS	2.00%	WCBA	3	3	500	8	3.26%	35.04%	3.57%	3.23%	3.97%	32.18%	29.30%	34.72%	100%	100%	100%
ICT	SRS	2.00%	WCBA	3	3	500	6	3.26%	35.04%	3.52%	3.18%	3.91%	32.18%	29.30%	34.72%	100%	100%	100%
ICT	SRS	2.00%	WCBA	3	3	500	2	3.26%	35.04%	3.50%	3.18%	3.88%	32.18%	29.30%	34.72%	100%	100%	100%
ICT	SRS	2.00%	WCBA	3	3	500	4	3.26%	35.04%	3.50%	3.18%	3.88%	32.18%	29.30%	34.72%	100%	100%	100%
ICT	SRS	2.00%	WCBA	2	6	500	8	3.78%	38.87%	3.60%	3.25%	4.00%	32.34%	29.42%	35.25%	100%	100%	100%
ICT	SRS	2.00%	WCBA	2	6	500	2	3.78%	38.87%	3.52%	3.16%	3.91%	32.34%	29.42%	35.25%	100%	100%	100%
ICT	SRS	2.00%	WCBA	2	6	500	4	3.78%	38.87%	3.52%	3.16%	3.91%	32.34%	29.42%	35.25%	100%	100%	100%
ICT	SRS	2.00%	WCBA	2	6	500	6	3.78%	38.87%	3.52%	3.16%	3.94%	32.34%	29.42%	35.25%	100%	100%	100%
ICT	SRS	2.00%	WCBA	2	10	500	8	4.74%	44.89%	3.60%	3.25%	4.03%	32.78%	29.63%	35.72%	100%	100%	100%
ICT	SRS	2.00%	WCBA	2	10	500	6	4.74%	44.89%	3.55%	3.18%	3.94%	32.78%	29.63%	35.72%	100%	100%	100%
ICT	SRS	2.00%	WCBA	2	10	500	2	4.74%	44.89%	3.52%	3.18%	3.91%	32.78%	29.63%	35.72%	100%	100%	100%
ICT	SRS	2.00%	WCBA	2	10	500	4	4.74%	44.89%	3.52%	3.18%	3.91%	32.78%	29.63%	35.72%	100%	100%	100%
ICT	SRS	2.00%	WCBA	3	6	500	8	4.25%	42.08%	3.62%	3.27%	4.03%	33.23%	30.26%	36.00%	100%	100%	100%
ICT	SRS	2.00%	WCBA	3	6	500	2	4.25%	42.08%	3.55%	3.20%	3.94%	33.23%	30.26%	36.00%	100%	100%	100%
ICT	SRS	2.00%	WCBA	3	6	500	4	4.25%	42.08%	3.55%	3.20%	3.94%	33.23%	30.26%	36.00%	100%	100%	100%
ICT	SRS	2.00%	WCBA	3	6	500	6	4.25%	42.08%	3.55%	3.21%	3.97%	33.23%	30.26%	36.00%	100%	100%	100%
ICT	SRS	2.00%	Adults	1	3	500	8	2.96%	34.77%	3.25%	2.00%	3.79%	33.27%	30.44%	36.11%	100%	60%	100%
ICT	SRS	2.00%	Adults	1	3	500	6	2.96%	34.77%	3.21%	1.96%	3.70%	33.27%	30.44%	36.11%	100%	60%	100%
ICT	SRS	2.00%	Adults	1	3	500	2	2.96%	34.77%	3.18%	1.96%	3.70%	33.27%	30.44%	36.11%	100%	60%	100%
ICT	SRS	2.00%	Adults	1	3	500	4	2.96%	34.77%	3.18%	1.96%	3.70%	33.27%	30.44%	36.11%	100%	60%	100%
ICT	SRS	2.00%	Adults	1	6	500	8	3.34%	37.76%	3.40%	2.55%	3.82%	33.58%	30.66%	36.51%	100%	80%	100%
ICT	SRS	2.00%	Adults	1	6	500	6	3.34%	37.76%	3.36%	2.50%	3.76%	33.58%	30.66%	36.51%	100%	80%	100%
ICT	SRS	2.00%	Adults	1	6	500	2	3.34%	37.76%	3.33%	2.50%	3.73%	33.58%	30.66%	36.51%	100%	80%	100%
ICT	SRS	2.00%	Adults	1	6	500	4	3.34%	37.76%	3.33%	2.50%	3.73%	33.58%	30.66%	36.51%	100%	80%	100%
ICT	SRS	2.00%	Adults	2	3	500	8	3.09%	35.77%	3.42%	2.68%	3.85%	33.65%	30.97%	36.60%	100%	80%	100%
ICT	SRS	2.00%	Adults	2	3	500	2	3.09%	35.77%	3.36%	2.63%	3.73%	33.65%	30.97%	36.60%	100%	80%	100%
ICT	SRS	2.00%	Adults	2	3	500	4	3.09%	35.77%	3.36%	2.63%	3.73%	33.65%	30.97%	36.60%	100%	80%	100%
ICT	SRS	2.00%	Adults	2	3	500	6	3.09%	35.77%	3.36%	2.65%	3.76%	33.65%	30.97%	36.60%	100%	80%	100%
ICT	SRS	2.00%	Adults	1	10	500	8	3.88%	41.53%	3.42%	2.65%	3.82%	33.69%	30.58%	36.76%	100%	80%	100%
ICT	SRS	2.00%	Adults	1	10	500	6	3.88%	41.53%	3.38%	2.58%	3.76%	33.69%	30.58%	36.76%	100%	80%	100%
ICT	SRS	2.00%	Adults	1	10	500	2	3.88%	41.53%	3.36%	2.58%	3.73%	33.69%	30.58%	36.76%	100%	80%	100%
ICT	SRS	2.00%	Adults	1	10	500	4	3.88%	41.53%	3.36%	2.58%	3.73%	33.69%	30.58%	36.76%	100%	80%	100%
ICT	SRS	2.00%	WCBA	3	10	500	8	5.70%	49.94%	3.65%	3.31%	4.07%	33.77%	30.80%	36.53%	100%	100%	100%
ICT	SRS	2.00%	WCBA	3	10	500	6	5.70%	49.94%	3.60%	3.27%	4.00%	33.77%	30.80%	36.53%	100%	100%	100%
ICT	SRS	2.00%	WCBA	3	10	500	2	5.70%	49.94%	3.57%	3.25%	3.97%	33.77%	30.80%	36.53%	100%	100%	100%
ICT	SRS	2.00%	WCBA	3	10	500	4	5.70%	49.94%	3.57%	3.25%	3.97%	33.77%	30.80%	36.53%	100%	100%	100%
ICT	SRS	2.00%	Adults	3	3	500	8	3.24%	36.92%	3.45%	3.09%	3.82%	34.03%	31.07%	36.90%	100%	100%	100%
ICT	SRS	2.00%	Adults	3	3	500	2	3.24%	36.92%	3.40%	3.03%	3.76%	34.03%	31.07%	36.90%	100%	100%	100%
ICT	SRS	2.00%	Adults	3	3	500	4	3.24%	36.92%	3.40%	3.03%	3.76%	34.03%	31.07%	36.90%	100%	100%	100%
ICT	SRS	2.00%	Adults	3	3	500	6	3.24%	36.92%	3.40%	3.05%	3.79%	34.03%	31.07%	36.90%	100%	100%	100%
ICT	SRS	2.00%	Adults	2	6	500	8	3.75%	40.75%	3.47%	3.14%	3.85%	34.20%	31.23%	37.37%	100%	100%	100%
ICT	SRS	2.00%	Adults	2	6	500	6	3.75%	40.75%	3.42%	3.09%	3.76%	34.20%	31.23%	37.37%	100%	100%	100%
ICT	SRS	2.00%	Adults	2	6	500	2	3.75%	40.75%	3.40%	3.07%	3.76%	34.20%	31.23%	37.37%	100%	100%	100%
ICT	SRS	2.00%	Adults	2	6	500	4	3.75%	40.75%	3.40%	3.07%	3.76%	34.20%	31.23%	37.37%	100%	100%	100%
ICT	SRS	2.00%	Adults	2	10	500	8	4.67%	46.71%	3.50%	3.21%	3.85%	34.58%	31.58%	37.40%	100%	100%	100%
ICT	SRS	2.00%	Adults	2	10	500	2	4.67%	46.71%	3.42%	3.12%	3.79%	34.58%	31.58%	37.40%	100%	100%	100%
ICT	SRS	2.00%	Adults	2	10	500	4	4.67%	46.71%	3.42%	3.12%	3.79%	34.58%	31.58%	37.40%	100%	100%	100%
ICT	SRS	2.00%	Adults	2	10	500	6	4.67%	46.71%	3.42%	3.13%	3.79%	34.58%	31.58%	37.40%	100%	100%	100%
ICT	SRS	2.00%	Adults	3	6	500	8	4.21%	43.94%	3.50%	3.18%	3.91%	35.06%	32.29%	37.97%	100%	100%	100%
ICT	SRS	2.00%	Adults	3	6	500	6	4.21%	43.94%	3.45%	3.14%	3.82%	35.06%	32.29%	37.97%	100%	100%	100%
ICT	SRS	2.00%	Adults	3	6	500	2	4.21%	43.94%	3.42%	3.13%	3.79%	35.06%	32.29%	37.97%	100%	100%	100%
ICT	SRS	2.00%	Adults	3	6	500	4	4.21%	43.94%	3.42%	3.13%	3.79%	35.06%	32.29%	37.97%	100%	100%	100%
ICT	SRS	2.00%	Adults	3	10	500	8	5.60%	51.76%	3.52%	3.20%	3.91%	35.63%	32.65%	38.76%	100%	100%	100%
ICT	SRS	2.00%	Adults	3	10	500	6	5.60%	51.76%	3.47%	3.14%	3.85%	35.63%	32.65%	38.76%	100%	100%	100%
ICT	SRS	2.00%	Adults	3	10	500	2	5.60%	51.76%	3.45%	3.13%	3.85%	35.63%	32.65%	38.76%	100%	100%	100%
ICT	SRS	2.00%	Adults	3	10	500	4	5.60%	51.76%	3.45%	3.13%	3.85%	35.63%	32.65%	38.76%	100%	100%	100%
ICT	SRS	0.50%	6-7 yo	3	10	20	3	3.35%	0.56%	66.67%	40.00%	100.00%	0.64%	0.59%	0.69%	80%	40%	100%
ICT	SRS	0.50%	6-7 yo	3	10	20	4	3.35%	0.56%	66.67%	44.44%	100.00%	0.64%	0.59%	0.69%	80%	40%	100%
ICT	SRS	0.50%	6-7 yo	3	10	20	2	3.35%	0.56%	50.00%	30.75%	83.33%	0.64%	0.59%	0.69%	80%	40%	100%
ICT	SRS	0.50%	6-7 yo	3	10	20	1	3.35%	0.56%	30.77%	16.67%	50.00%	0.64%	0.59%	0.69%	80%	40%	100%
WB	SRS	0.50%	<5 yrs	3	6	20	12	8.26%	0.39%	75.00%	44.44%	100.00%	0.70%	0.64%	0.77%	80%	20%	100%
WB	SRS	0.50%	<5 yrs	3	6	20	8	8.26%	0.39%	66.67%	40.00%	100.00%	0.70%	0.64%	0.77%	80%	40%	100%
WB	SRS	0.50%	<5 yrs	3	6	20	10	8.26%	0.39%	66.67%	42.86%	100.00%	0.70%	0.64%	0.77%	80%	40%	100%
WB	SRS	0.50%	<5 yrs	2	10	20	8	9.29%	0.46%	80.00%	50.00%	100.00%	0.70%	0.64%	0.78%	80%	40%	100%
WB	SRS	0.50%	<5 yrs	2	10	20	10	9.29%	0.46%	80.00%	50.00%	100.00%	0.70%	0.64%	0.78%	80%	40%	100%
WB	SRS	0.50%	<5 yrs	2	10	20	12	9.29%	0.46%	80.00%	50.00%	100.00%	0.70%	0.64%	0.78%	80%	40%	100%
ICT	SRS	0.50%	WCBA	3	3	20	1	3.70%	1.10%	12.12%	5.71%	20.00%	0.89%	0.81%	0.98%	80%	40%	100%
ICT	SRS	0.50%	WCBA	1	10	20	4	4.98%	1.45%	100.00%	66.67%	100.00%	0.91%	0.83%	1.01%	80%	40%	100%
ICT	SRS	0.50%	WCBA	1	10	20	3	4.98%	1.45%	80.00%	50.00%	100.00%	0.91%	0.83%	1.01%	80%	40%	100%
ICT	SRS	0.50%	WCBA	1	10	20	2	4.98%	1.45%	38.46%	20.00%	62.50%	0.91%	0.83%	1.01%	80%	40%	100%
ICT	SRS	0.50%	WCBA	1	10	20	1	4.98%	1.45%	13.33%	6.45%	20.83%	0.91%	0.83%	1.01%	80%	40%	100%
ICT	SRS	0.50%	WCBA	2	6	20	3	4.40%	1.28%	66.67%	40.00%	100.00%	0.91%	0.82%	1.01%	80%	40%	100%
ICT	SRS	0.50%	WCBA	2	6	20	2	4.40%	1.28%	33.33%	20.00%	55.56%	0.91%	0.82%	1.01%	80%	40%	100%
ICT	SRS	0.50%	WCBA	2	6	20	1	4.40%	1.28%	13.51%	8.33%	20.00%	0.91%	0.82%	1.01%	80%	60%	100%
ICT	SRS	0.50%	Adults	3	3	20	1	3.88%	1.21%	11.76%	5.40%	18.19%	0.93%	0.84%	1.02%	80%	40%	100%
ICT	SRS	0.50%	WCBA	3	6	20	4	5.01%	1.40%	66.67%	42.86%	100.00%	0.94%	0.85%	1.04%	80%	40%	100%
ICT	SRS	0.50%	Adults	1	10	20	4	5.24%	1.58%	100.00%	71.43%	100.00%	0.95%	0.85%	1.06%	80%	40%	100%
ICT	SRS	0.50%	Adults	1	10	20	3	5.24%	1.58%	80.00%	50.00%	100.00%	0.95%	0.85%	1.06%	80%	40%	100%
ICT	SRS	0.50%	Adults	2	6	20	3	4.66%	1.40%	62.50%	37.50%	100.00%	0.95%	0.86%	1.04%	80%	40%	100%
ICT	SRS	0.50%	Adults	1	10	20	2	5.24%	1.58%	36.36%	20.00%	62.50%	0.95%	0.85%	1.06%	80%	40%	100%
ICT	SRS	0.50%	Adults	2	6	20	2	4.66%	1.40%	33.33%	19.98%	55.56%	0.95%	0.86%	1.04%	80%	60%	100%
ICT	SRS	0.50%	Adults	1	10	20	1	5.24%	1.58%	12.82%	6.90%	19.23%	0.95%	0.85%	1.06%	80%	40%	100%
ICT	SRS	0.50%	Adults	3	6	20	4	5.20%	1.51%	66.67%	42.86%	100.00%	0.98%	0.89%	1.08%	80%	40%	100%
ICT	SRS	0.50%	6-7 yo	3	10	100	8	6.48%	1.99%	66.67%	44.44%	100.00%	1.18%	0.94%	1.47%	80%	40%	100%
ICT	SRS	0.50%	6-7 yo	3	10	100	6	6.48%	1.99%	60.00%	35.65%	100.00%	1.18%	0.94%	1.47%	80%	40%	100%
ICT	SRS	0.50%	6-7 yo	3	10	100	4	6.48%	1.99%	37.50%	21.05%	66.67%	1.18%	0.94%	1.47%	80%	40%	100%
ICT	SRS	0.50%	6-7 yo	3	10	100	2	6.48%	1.99%	22.22%	11.54%	33.33%	1.18%	0.94%	1.47%	80%	40%	100%
WB	SRS	0.50%	<5 yrs	3	6	100	50	16.34%	1.66%	75.00%	50.00%	100.00%	1.49%	1.19%	1.83%	80%	40%	100%
WB	SRS	0.50%	<5 yrs	3	6	100	60	16.34%	1.66%	75.00%	50.00%	100.00%	1.49%	1.19%	1.83%	80%	40%	100%
WB	SRS	0.50%	<5 yrs	3	6	100	40	16.34%	1.66%	71.43%	50.00%	100.00%	1.49%	1.19%	1.83%	80%	40%	100%
WB	SRS	0.50%	<5 yrs	2	10	100	40	18.69%	1.97%	83.33%	60.00%	100.00%	1.49%	1.19%	1.86%	80%	40%	100%
WB	SRS	0.50%	<5 yrs	2	10	100	50	18.69%	1.97%	83.33%	60.00%	100.00%	1.49%	1.19%	1.86%	80%	40%	100%
WB	SRS	0.50%	<5 yrs	2	10	100	60	18.69%	1.97%	83.33%	60.00%	100.00%	1.49%	1.19%	1.86%	80%	40%	100%
ICT	SRS	2.00%	6-7 yo	1	6	20	2	1.59%	1.30%	33.33%	12.50%	57.14%	2.42%	2.34%	2.51%	80%	20%	100%
ICT	SRS	2.00%	6-7 yo	1	6	20	1	1.59%	1.30%	11.43%	5.41%	17.86%	2.42%	2.34%	2.51%	80%	40%	100%
ICT	SRS	2.00%	6-7 yo	3	3	20	1	1.51%	1.23%	12.12%	6.45%	17.86%	2.43%	2.34%	2.51%	80%	40%	100%
ICT	SRS	0.50%	WCBA	3	3	100	6	3.49%	2.85%	42.86%	23.06%	75.00%	2.44%	2.03%	2.87%	80%	40%	100%
ICT	SRS	0.50%	WCBA	3	3	100	4	3.49%	2.85%	17.39%	8.70%	27.78%	2.44%	2.03%	2.87%	80%	40%	100%
ICT	SRS	0.50%	WCBA	3	3	100	2	3.49%	2.85%	8.51%	4.35%	11.90%	2.44%	2.03%	2.87%	80%	40%	100%
ICT	SRS	2.00%	6-7 yo	1	10	20	4	2.07%	1.61%	100.00%	66.67%	100.00%	2.45%	2.37%	2.53%	80%	40%	100%
ICT	SRS	2.00%	6-7 yo	1	10	20	3	2.07%	1.61%	80.00%	50.00%	100.00%	2.45%	2.37%	2.53%	80%	40%	100%
ICT	SRS	2.00%	6-7 yo	1	10	20	2	2.07%	1.61%	36.36%	20.00%	62.50%	2.45%	2.37%	2.53%	80%	40%	100%
ICT	SRS	2.00%	6-7 yo	1	10	20	1	2.07%	1.61%	13.16%	6.90%	19.23%	2.45%	2.37%	2.53%	80%	40%	100%
ICT	SRS	2.00%	6-7 yo	2	6	20	3	1.83%	1.42%	66.67%	39.96%	100.00%	2.45%	2.37%	2.54%	80%	40%	100%
ICT	SRS	2.00%	6-7 yo	3	6	20	4	2.10%	1.55%	66.67%	41.63%	100.00%	2.48%	2.39%	2.57%	80%	40%	100%
ICT	SRS	0.50%	WCBA	1	10	100	8	5.45%	4.40%	100.00%	60.00%	100.00%	2.53%	2.10%	3.00%	80%	40%	100%
ICT	SRS	0.50%	WCBA	1	10	100	6	5.45%	4.40%	55.56%	27.27%	100.00%	2.53%	2.10%	3.00%	80%	40%	100%
ICT	SRS	0.50%	WCBA	1	10	100	4	5.45%	4.40%	18.75%	9.37%	29.41%	2.53%	2.10%	3.00%	80%	40%	100%
ICT	SRS	0.50%	WCBA	1	10	100	2	5.45%	4.40%	8.51%	4.16%	12.20%	2.53%	2.10%	3.00%	80%	40%	100%
ICT	SRS	0.50%	WCBA	2	6	100	8	4.56%	3.68%	75.00%	50.00%	100.00%	2.54%	2.09%	3.02%	80%	60%	100%
ICT	SRS	0.50%	WCBA	2	6	100	6	4.56%	3.68%	50.00%	30.00%	83.33%	2.54%	2.09%	3.02%	80%	60%	100%
ICT	SRS	0.50%	WCBA	2	6	100	4	4.56%	3.68%	19.05%	11.11%	29.41%	2.54%	2.09%	3.02%	80%	60%	100%
ICT	SRS	0.50%	WCBA	2	6	100	2	4.56%	3.68%	8.91%	5.55%	12.82%	2.54%	2.09%	3.02%	80%	60%	100%
ICT	SRS	0.50%	Adults	2	3	100	2	3.35%	2.94%	6.90%	2.08%	10.81%	2.55%	2.10%	3.00%	80%	20%	100%
ICT	SRS	0.50%	Adults	1	6	100	8	3.95%	3.47%	100.00%	50.00%	100.00%	2.61%	2.13%	3.05%	80%	20%	100%
ICT	SRS	0.50%	Adults	1	6	100	6	3.95%	3.47%	50.00%	22.22%	83.33%	2.61%	2.13%	3.05%	80%	20%	100%
ICT	SRS	0.50%	Adults	1	6	100	4	3.95%	3.47%	15.38%	6.90%	26.32%	2.61%	2.13%	3.05%	80%	40%	100%
ICT	SRS	0.50%	Adults	1	6	100	2	3.95%	3.47%	6.90%	3.22%	10.81%	2.61%	2.13%	3.05%	80%	40%	100%
ICT	SRS	0.50%	Adults	3	3	100	6	3.57%	3.14%	41.67%	23.06%	75.00%	2.63%	2.19%	3.08%	80%	40%	100%
ICT	SRS	0.50%	Adults	3	3	100	4	3.57%	3.14%	16.67%	9.09%	26.32%	2.63%	2.19%	3.08%	80%	40%	100%
ICT	SRS	0.50%	Adults	3	3	100	2	3.57%	3.14%	8.16%	4.00%	11.36%	2.63%	2.19%	3.08%	80%	40%	100%
WB	SRS	2.00%	<5 yrs	1	6	20	8	5.74%	1.17%	100.00%	66.67%	100.00%	2.68%	2.57%	2.82%	80%	40%	100%
WB	SRS	2.00%	<5 yrs	1	6	20	10	5.74%	1.17%	100.00%	75.00%	100.00%	2.68%	2.57%	2.82%	80%	40%	100%
WB	SRS	2.00%	<5 yrs	1	6	20	12	5.74%	1.17%	100.00%	75.00%	100.00%	2.68%	2.57%	2.82%	80%	40%	100%
WB	SRS	2.00%	<5 yrs	3	3	20	8	5.29%	1.06%	66.67%	42.80%	100.00%	2.69%	2.58%	2.81%	80%	40%	100%
ICT	SRS	0.50%	Adults	1	10	100	8	5.56%	4.79%	100.00%	66.67%	100.00%	2.70%	2.25%	3.22%	80%	40%	100%
ICT	SRS	0.50%	Adults	1	10	100	6	5.56%	4.79%	50.00%	28.57%	83.33%	2.70%	2.25%	3.22%	80%	40%	100%
ICT	SRS	0.50%	Adults	1	10	100	4	5.56%	4.79%	17.86%	9.09%	27.78%	2.70%	2.25%	3.22%	80%	40%	100%
ICT	SRS	0.50%	Adults	1	10	100	2	5.56%	4.79%	8.16%	4.17%	11.63%	2.70%	2.25%	3.22%	80%	40%	100%
MF	SRS	2.00%	WCBA	2	10	100	1	0.57%	4.75%	35.71%	20.00%	60.00%	2.90%	2.60%	3.22%	80%	40%	100%
MF	SRS	2.00%	Adults	3	6	100	1	0.50%	4.39%	30.77%	14.29%	55.56%	2.93%	2.65%	3.25%	80%	20%	100%
MF	SRS	2.00%	Adults	2	10	100	1	0.58%	4.99%	33.33%	16.67%	62.50%	2.96%	2.66%	3.30%	80%	40%	100%
MF	SRS	2.00%	WCBA	3	10	100	2	0.68%	5.26%	60.00%	37.50%	100.00%	3.00%	2.71%	3.32%	80%	40%	100%
MF	SRS	2.00%	Adults	3	10	100	3	0.71%	5.62%	75.00%	50.00%	100.00%	3.07%	2.75%	3.42%	80%	20%	100%
MF	SRS	2.00%	Adults	3	10	100	2	0.71%	5.62%	57.14%	37.50%	100.00%	3.07%	2.75%	3.42%	80%	40%	100%
ICT	SRS	2.00%	WCBA	1	3	20	1	3.42%	4.17%	4.26%	2.06%	5.95%	3.46%	3.30%	3.64%	80%	40%	100%
ICT	SRS	2.00%	WCBA	2	3	20	2	3.56%	4.29%	14.29%	8.33%	20.84%	3.50%	3.33%	3.68%	80%	60%	100%
ICT	SRS	2.00%	WCBA	1	6	20	4	3.91%	4.65%	100.00%	57.14%	100.00%	3.53%	3.36%	3.70%	80%	40%	100%
ICT	SRS	2.00%	WCBA	3	3	20	3	3.71%	4.39%	40.00%	22.20%	66.67%	3.54%	3.38%	3.71%	80%	40%	100%
ICT	SRS	2.00%	Adults	1	3	20	1	3.59%	4.55%	4.06%	1.98%	5.56%	3.59%	3.43%	3.77%	80%	40%	100%
ICT	SRS	2.00%	Adults	2	3	20	2	3.73%	4.65%	13.33%	7.89%	20.00%	3.63%	3.47%	3.80%	80%	60%	100%
ICT	SRS	2.00%	Adults	1	6	20	4	4.11%	5.06%	100.00%	57.14%	100.00%	3.66%	3.48%	3.84%	80%	40%	100%
ICT	SRS	2.00%	Adults	3	3	20	3	3.85%	4.72%	38.46%	21.43%	71.43%	3.66%	3.49%	3.86%	80%	40%	100%
ICT	SRS	0.50%	6-7 yo	3	10	500	8	8.55%	8.35%	19.14%	10.53%	30.02%	3.76%	2.62%	5.03%	80%	40%	100%
ICT	SRS	0.50%	6-7 yo	3	10	500	2	8.55%	8.35%	19.05%	10.00%	29.41%	3.76%	2.62%	5.03%	80%	40%	100%
ICT	SRS	0.50%	6-7 yo	3	10	500	4	8.55%	8.35%	19.05%	10.00%	29.41%	3.76%	2.62%	5.03%	80%	40%	100%
ICT	SRS	0.50%	6-7 yo	3	10	500	6	8.55%	8.35%	19.05%	10.00%	29.41%	3.76%	2.62%	5.03%	80%	40%	100%
ICT	SRS	2.00%	6-7 yo	2	3	100	4	2.16%	3.01%	15.79%	7.41%	25.00%	4.05%	3.67%	4.44%	80%	40%	100%
ICT	SRS	2.00%	6-7 yo	2	3	100	2	2.16%	3.01%	7.41%	3.57%	10.87%	4.05%	3.67%	4.44%	80%	40%	100%
ICT	SRS	2.00%	6-7 yo	1	6	100	8	2.55%	3.51%	100.00%	60.00%	100.00%	4.09%	3.69%	4.49%	80%	40%	100%
ICT	SRS	2.00%	6-7 yo	1	6	100	6	2.55%	3.51%	50.00%	25.00%	83.33%	4.09%	3.69%	4.49%	80%	40%	100%
ICT	SRS	2.00%	6-7 yo	1	6	100	4	2.55%	3.51%	16.00%	7.41%	25.00%	4.09%	3.69%	4.49%	80%	40%	100%
ICT	SRS	2.00%	6-7 yo	1	6	100	2	2.55%	3.51%	7.27%	3.51%	10.87%	4.09%	3.69%	4.49%	80%	40%	100%
ICT	SRS	2.00%	6-7 yo	3	3	100	6	2.29%	3.15%	41.67%	25.00%	71.43%	4.10%	3.70%	4.50%	80%	40%	100%
ICT	SRS	2.00%	6-7 yo	1	10	100	8	3.68%	4.90%	100.00%	62.50%	100.00%	4.19%	3.82%	4.62%	80%	40%	100%
ICT	SRS	2.00%	6-7 yo	1	10	100	6	3.68%	4.90%	55.56%	28.57%	83.33%	4.19%	3.82%	4.62%	80%	40%	100%
ICT	SRS	2.00%	6-7 yo	1	10	100	4	3.68%	4.90%	18.02%	10.00%	27.78%	4.19%	3.82%	4.62%	80%	40%	100%
ICT	SRS	2.00%	6-7 yo	1	10	100	2	3.68%	4.90%	8.33%	4.47%	11.11%	4.19%	3.82%	4.62%	80%	40%	100%
WB	SRS	0.50%	<5 yrs	2	10	500	200	22.54%	8.29%	100.00%	66.67%	100.00%	5.23%	3.77%	6.82%	80%	40%	100%
WB	SRS	0.50%	<5 yrs	2	10	500	250	22.54%	8.29%	100.00%	66.67%	100.00%	5.23%	3.77%	6.82%	80%	40%	100%
WB	SRS	0.50%	<5 yrs	2	10	500	300	22.54%	8.29%	100.00%	70.95%	100.00%	5.23%	3.77%	6.82%	80%	40%	100%
WB	SRS	0.50%	<5 yrs	3	6	500	200	20.66%	7.37%	80.00%	50.00%	100.00%	5.26%	3.80%	6.78%	80%	40%	100%
WB	SRS	0.50%	<5 yrs	3	6	500	250	20.66%	7.37%	80.00%	55.56%	100.00%	5.26%	3.80%	6.78%	80%	40%	100%
WB	SRS	0.50%	<5 yrs	3	6	500	300	20.66%	7.37%	80.00%	57.14%	100.00%	5.26%	3.80%	6.78%	80%	40%	100%
WB	SRS	2.00%	<5 yrs	1	6	100	40	11.33%	4.60%	100.00%	100.00%	100.00%	5.35%	4.82%	6.01%	80%	40%	100%
WB	SRS	2.00%	<5 yrs	1	6	100	50	11.33%	4.60%	100.00%	100.00%	100.00%	5.35%	4.82%	6.01%	80%	40%	100%
WB	SRS	2.00%	<5 yrs	1	6	100	60	11.33%	4.60%	100.00%	100.00%	100.00%	5.35%	4.82%	6.01%	80%	40%	100%
MF	SRS	2.00%	WCBA	3	6	500	4	0.51%	9.28%	62.50%	33.33%	100.00%	6.16%	4.86%	7.65%	80%	20%	100%
MF	SRS	2.00%	WCBA	3	6	500	3	0.51%	9.28%	44.44%	22.20%	75.12%	6.16%	4.86%	7.65%	80%	40%	100%
MF	SRS	2.00%	WCBA	3	6	500	2	0.51%	9.28%	26.67%	11.75%	44.44%	6.16%	4.86%	7.65%	80%	40%	100%
MF	SRS	2.00%	WCBA	3	6	500	1	0.51%	9.28%	16.67%	7.69%	27.78%	6.16%	4.86%	7.65%	80%	40%	100%
MF	SRS	2.00%	WCBA	2	10	500	4	0.64%	11.51%	71.43%	40.00%	100.00%	6.23%	4.87%	7.73%	80%	40%	100%
MF	SRS	2.00%	WCBA	2	10	500	3	0.64%	11.51%	50.00%	25.00%	83.33%	6.23%	4.87%	7.73%	80%	40%	100%
MF	SRS	2.00%	WCBA	2	10	500	2	0.64%	11.51%	27.27%	14.29%	50.00%	6.23%	4.87%	7.73%	80%	40%	100%
MF	SRS	2.00%	WCBA	2	10	500	1	0.64%	11.51%	17.39%	8.69%	27.78%	6.23%	4.87%	7.73%	80%	40%	100%
MF	SRS	2.00%	Adults	3	6	500	4	0.51%	9.94%	60.00%	33.33%	100.00%	6.50%	5.11%	8.01%	80%	40%	100%
MF	SRS	2.00%	Adults	3	6	500	3	0.51%	9.94%	41.67%	22.22%	75.00%	6.50%	5.11%	8.01%	80%	40%	100%
MF	SRS	2.00%	Adults	3	6	500	2	0.51%	9.94%	25.00%	12.50%	40.00%	6.50%	5.11%	8.01%	80%	40%	100%
MF	SRS	2.00%	Adults	3	6	500	1	0.51%	9.94%	16.00%	8.00%	23.81%	6.50%	5.11%	8.01%	80%	40%	100%
MF	SRS	2.00%	Adults	2	10	500	4	0.65%	12.32%	71.43%	40.00%	100.00%	6.54%	5.18%	8.00%	80%	40%	100%
MF	SRS	2.00%	Adults	2	10	500	3	0.65%	12.32%	45.45%	25.00%	80.00%	6.54%	5.18%	8.00%	80%	40%	100%
MF	SRS	2.00%	Adults	2	10	500	2	0.65%	12.32%	26.67%	13.64%	45.45%	6.54%	5.18%	8.00%	80%	40%	100%
MF	SRS	2.00%	Adults	2	10	500	1	0.65%	12.32%	16.67%	8.69%	26.32%	6.54%	5.18%	8.00%	80%	40%	100%
ICT	SRS	2.00%	WCBA	1	3	100	6	3.14%	10.06%	22.73%	11.75%	36.36%	9.07%	8.34%	9.89%	80%	40%	100%
ICT	SRS	2.00%	WCBA	1	3	100	4	3.14%	10.06%	6.45%	3.51%	8.62%	9.07%	8.34%	9.89%	80%	40%	100%
ICT	SRS	2.00%	WCBA	1	3	100	2	3.14%	10.06%	3.13%	1.93%	4.00%	9.07%	8.34%	9.89%	80%	60%	100%
ICT	SRS	0.50%	WCBA	2	3	500	8	3.18%	10.34%	6.25%	1.96%	9.80%	9.46%	7.55%	11.35%	80%	20%	100%
ICT	SRS	0.50%	WCBA	2	3	500	2	3.18%	10.34%	6.12%	1.96%	9.44%	9.46%	7.55%	11.35%	80%	20%	100%
ICT	SRS	0.50%	WCBA	2	3	500	4	3.18%	10.34%	6.12%	1.96%	9.44%	9.46%	7.55%	11.35%	80%	20%	100%
ICT	SRS	0.50%	WCBA	2	3	500	6	3.18%	10.34%	6.12%	1.96%	9.62%	9.46%	7.55%	11.35%	80%	20%	100%
ICT	SRS	0.50%	WCBA	1	6	500	8	3.71%	12.00%	6.25%	2.13%	9.80%	9.61%	7.68%	11.68%	80%	20%	100%
ICT	SRS	0.50%	WCBA	1	6	500	6	3.71%	12.00%	6.12%	2.08%	9.62%	9.61%	7.68%	11.68%	80%	20%	100%
ICT	SRS	0.50%	WCBA	1	6	500	2	3.71%	12.00%	6.06%	2.04%	9.62%	9.61%	7.68%	11.68%	80%	20%	100%
ICT	SRS	0.50%	WCBA	1	6	500	4	3.71%	12.00%	6.06%	2.04%	9.62%	9.61%	7.68%	11.68%	80%	20%	100%
ICT	SRS	0.50%	WCBA	3	3	500	8	3.36%	10.83%	7.55%	3.92%	10.42%	9.66%	7.71%	11.63%	80%	40%	100%
ICT	SRS	0.50%	WCBA	3	3	500	2	3.36%	10.83%	7.41%	3.84%	10.20%	9.66%	7.71%	11.63%	80%	40%	100%
ICT	SRS	0.50%	WCBA	3	3	500	4	3.36%	10.83%	7.41%	3.84%	10.20%	9.66%	7.71%	11.63%	80%	40%	100%
ICT	SRS	0.50%	WCBA	3	3	500	6	3.36%	10.83%	7.41%	3.85%	10.20%	9.66%	7.71%	11.63%	80%	40%	100%
ICT	SRS	2.00%	Adults	1	3	100	8	3.18%	10.82%	66.67%	33.33%	100.00%	9.66%	8.88%	10.48%	80%	20%	100%
ICT	SRS	2.00%	Adults	1	3	100	6	3.18%	10.82%	21.74%	11.11%	36.42%	9.66%	8.88%	10.48%	80%	40%	100%
ICT	SRS	2.00%	Adults	1	3	100	4	3.18%	10.82%	6.15%	3.41%	8.20%	9.66%	8.88%	10.48%	80%	40%	100%
ICT	SRS	2.00%	Adults	1	3	100	2	3.18%	10.82%	3.06%	1.90%	3.79%	9.66%	8.88%	10.48%	80%	60%	100%
ICT	SRS	0.50%	WCBA	1	10	500	8	4.95%	15.52%	7.35%	3.63%	10.26%	9.85%	7.90%	11.94%	80%	40%	100%
ICT	SRS	0.50%	WCBA	1	10	500	2	4.95%	15.52%	7.14%	3.45%	10.20%	9.85%	7.90%	11.94%	80%	40%	100%
ICT	SRS	0.50%	WCBA	1	10	500	4	4.95%	15.52%	7.14%	3.45%	10.20%	9.85%	7.90%	11.94%	80%	40%	100%
ICT	SRS	0.50%	WCBA	1	10	500	6	4.95%	15.52%	7.14%	3.45%	10.20%	9.85%	7.90%	11.94%	80%	40%	100%
ICT	SRS	0.50%	Adults	2	3	500	8	3.19%	11.16%	6.12%	2.04%	9.31%	10.17%	8.17%	12.24%	80%	20%	100%
ICT	SRS	0.50%	Adults	2	3	500	6	3.19%	11.16%	5.97%	2.04%	9.09%	10.17%	8.17%	12.24%	80%	20%	100%
ICT	SRS	0.50%	Adults	2	3	500	2	3.19%	11.16%	5.93%	2.00%	9.09%	10.17%	8.17%	12.24%	80%	20%	100%
ICT	SRS	0.50%	Adults	2	3	500	4	3.19%	11.16%	5.93%	2.00%	9.09%	10.17%	8.17%	12.24%	80%	20%	100%
ICT	SRS	0.50%	Adults	1	6	500	8	3.71%	12.90%	6.25%	2.86%	9.26%	10.33%	8.20%	12.38%	80%	40%	100%
ICT	SRS	0.50%	Adults	1	6	500	2	3.71%	12.90%	6.06%	2.78%	9.09%	10.33%	8.20%	12.38%	80%	40%	100%
ICT	SRS	0.50%	Adults	1	6	500	4	3.71%	12.90%	6.06%	2.78%	9.09%	10.33%	8.20%	12.38%	80%	40%	100%
ICT	SRS	0.50%	Adults	1	6	500	6	3.71%	12.90%	6.06%	2.78%	9.10%	10.33%	8.20%	12.38%	80%	40%	100%
ICT	SRS	0.50%	Adults	3	3	500	8	3.37%	11.82%	7.25%	3.84%	9.62%	10.49%	8.55%	12.44%	80%	40%	100%
ICT	SRS	0.50%	Adults	3	3	500	6	3.37%	11.82%	7.09%	3.70%	9.43%	10.49%	8.55%	12.44%	80%	40%	100%
ICT	SRS	0.50%	Adults	3	3	500	2	3.37%	11.82%	7.04%	3.70%	9.43%	10.49%	8.55%	12.44%	80%	40%	100%
ICT	SRS	0.50%	Adults	3	3	500	4	3.37%	11.82%	7.04%	3.70%	9.43%	10.49%	8.55%	12.44%	80%	40%	100%
ICT	SRS	0.50%	Adults	1	10	500	8	4.96%	16.62%	7.04%	3.51%	9.80%	10.53%	8.64%	12.74%	80%	40%	100%
ICT	SRS	0.50%	Adults	1	10	500	2	4.96%	16.62%	6.90%	3.39%	9.43%	10.53%	8.64%	12.74%	80%	40%	100%
ICT	SRS	0.50%	Adults	1	10	500	4	4.96%	16.62%	6.90%	3.39%	9.43%	10.53%	8.64%	12.74%	80%	40%	100%
ICT	SRS	0.50%	Adults	1	10	500	6	4.96%	16.62%	6.90%	3.45%	9.43%	10.53%	8.64%	12.74%	80%	40%	100%
ICT	SRS	2.00%	6-7 yo	2	3	500	8	2.84%	11.42%	6.56%	3.13%	9.26%	11.70%	9.96%	13.45%	80%	40%	100%
ICT	SRS	2.00%	6-7 yo	2	3	500	6	2.84%	11.42%	6.37%	3.08%	9.09%	11.70%	9.96%	13.45%	80%	40%	100%
ICT	SRS	2.00%	6-7 yo	2	3	500	2	2.84%	11.42%	6.35%	3.08%	8.93%	11.70%	9.96%	13.45%	80%	40%	100%
ICT	SRS	2.00%	6-7 yo	2	3	500	4	2.84%	11.42%	6.35%	3.08%	8.93%	11.70%	9.96%	13.45%	80%	40%	100%
ICT	SRS	2.00%	6-7 yo	1	6	500	8	3.32%	13.20%	6.45%	3.08%	9.43%	11.79%	9.98%	13.52%	80%	40%	100%
ICT	SRS	2.00%	6-7 yo	1	6	500	2	3.32%	13.20%	6.25%	2.99%	9.09%	11.79%	9.98%	13.52%	80%	40%	100%
ICT	SRS	2.00%	6-7 yo	1	6	500	4	3.32%	13.20%	6.25%	3.03%	9.09%	11.79%	9.98%	13.52%	80%	40%	100%
ICT	SRS	2.00%	6-7 yo	1	6	500	6	3.32%	13.20%	6.25%	3.03%	9.09%	11.79%	9.98%	13.52%	80%	40%	100%
ICT	SRS	2.00%	6-7 yo	1	10	500	8	4.48%	17.10%	7.25%	4.11%	9.43%	12.02%	10.37%	13.89%	80%	60%	100%
ICT	SRS	2.00%	6-7 yo	1	10	500	6	4.48%	17.10%	7.04%	4.00%	9.09%	12.02%	10.37%	13.89%	80%	60%	100%
ICT	SRS	2.00%	6-7 yo	1	10	500	2	4.48%	17.10%	7.02%	3.95%	9.09%	12.02%	10.37%	13.89%	80%	60%	100%
ICT	SRS	2.00%	6-7 yo	1	10	500	4	4.48%	17.10%	7.02%	3.95%	9.09%	12.02%	10.37%	13.89%	80%	60%	100%
WB	SRS	2.00%	<5 yrs	1	6	500	200	14.28%	18.52%	100.00%	100.00%	100.00%	17.10%	14.78%	19.81%	80%	40%	100%
WB	SRS	2.00%	<5 yrs	1	6	500	250	14.28%	18.52%	100.00%	100.00%	100.00%	17.10%	14.78%	19.81%	80%	40%	100%
WB	SRS	2.00%	<5 yrs	1	6	500	300	14.28%	18.52%	100.00%	100.00%	100.00%	17.10%	14.78%	19.81%	80%	40%	100%
WB	SRS	2.00%	<5 yrs	1	10	500	250	15.65%	20.52%	100.00%	100.00%	100.00%	17.52%	15.11%	20.04%	80%	60%	100%
WB	SRS	2.00%	<5 yrs	1	10	500	300	15.65%	20.52%	100.00%	100.00%	100.00%	17.52%	15.11%	20.04%	80%	40%	100%
ICT	SRS	0.50%	6-7 yo	3	6	20	2	2.06%	0.38%	50.00%	20.00%	100.00%	0.62%	0.58%	0.67%	60%	20%	100%
ICT	SRS	0.50%	6-7 yo	3	6	20	1	2.06%	0.38%	27.27%	9.09%	50.00%	0.62%	0.58%	0.67%	60%	20%	100%
ICT	SRS	0.50%	6-7 yo	2	10	20	4	2.62%	0.47%	100.00%	50.00%	100.00%	0.62%	0.58%	0.68%	60%	20%	100%
ICT	SRS	0.50%	6-7 yo	2	10	20	3	2.62%	0.47%	80.00%	50.00%	100.00%	0.62%	0.58%	0.68%	60%	20%	100%
ICT	SRS	0.50%	6-7 yo	2	10	20	2	2.62%	0.47%	57.14%	25.00%	100.00%	0.62%	0.58%	0.68%	60%	20%	100%
ICT	SRS	0.50%	6-7 yo	2	10	20	1	2.62%	0.47%	28.57%	10.00%	50.00%	0.62%	0.58%	0.68%	60%	20%	100%
WB	SRS	0.50%	<5 yrs	1	10	20	8	6.98%	0.36%	100.00%	66.67%	100.00%	0.68%	0.63%	0.75%	60%	20%	100%
WB	SRS	0.50%	<5 yrs	1	10	20	10	6.98%	0.36%	100.00%	75.00%	100.00%	0.68%	0.63%	0.75%	60%	20%	100%
WB	SRS	0.50%	<5 yrs	1	10	20	12	6.98%	0.36%	100.00%	75.00%	100.00%	0.68%	0.63%	0.75%	60%	20%	100%
WB	SRS	0.50%	<5 yrs	2	6	20	10	6.83%	0.34%	100.00%	50.00%	100.00%	0.69%	0.63%	0.75%	60%	20%	100%
WB	SRS	0.50%	<5 yrs	2	6	20	12	6.83%	0.34%	100.00%	50.00%	100.00%	0.69%	0.63%	0.75%	60%	20%	100%
WB	SRS	0.50%	<5 yrs	2	6	20	8	6.83%	0.34%	83.33%	50.00%	100.00%	0.69%	0.63%	0.75%	60%	20%	100%
ICT	SRS	0.50%	WCBA	2	3	20	1	3.56%	1.08%	10.13%	3.22%	18.19%	0.88%	0.80%	0.96%	60%	20%	100%
ICT	SRS	0.50%	WCBA	3	3	20	2	3.70%	1.10%	28.57%	10.00%	55.56%	0.89%	0.81%	0.98%	60%	20%	100%
ICT	SRS	0.50%	WCBA	1	6	20	3	3.95%	1.19%	75.00%	25.00%	100.00%	0.89%	0.80%	0.99%	60%	20%	100%
ICT	SRS	0.50%	WCBA	1	6	20	2	3.95%	1.19%	33.33%	11.11%	62.60%	0.89%	0.80%	0.99%	60%	20%	100%
ICT	SRS	0.50%	WCBA	1	6	20	1	3.95%	1.19%	11.11%	3.57%	19.23%	0.89%	0.80%	0.99%	60%	20%	100%
ICT	SRS	0.50%	WCBA	2	6	20	4	4.40%	1.28%	83.33%	50.00%	100.00%	0.91%	0.82%	1.01%	60%	20%	100%
ICT	SRS	0.50%	Adults	2	3	20	1	3.74%	1.18%	10.00%	3.03%	16.13%	0.91%	0.82%	1.00%	60%	20%	100%
ICT	SRS	0.50%	Adults	1	6	20	3	4.11%	1.28%	71.43%	28.57%	100.00%	0.93%	0.83%	1.02%	60%	20%	100%
ICT	SRS	0.50%	Adults	1	6	20	2	4.11%	1.28%	30.77%	12.50%	57.14%	0.93%	0.83%	1.02%	60%	20%	100%
ICT	SRS	0.50%	Adults	1	6	20	1	4.11%	1.28%	11.11%	4.76%	18.18%	0.93%	0.83%	1.02%	60%	20%	100%
ICT	SRS	0.50%	Adults	3	3	20	2	3.88%	1.21%	27.27%	9.09%	57.14%	0.93%	0.84%	1.02%	60%	20%	100%
ICT	SRS	0.50%	Adults	2	6	20	4	4.66%	1.40%	83.33%	50.00%	100.00%	0.95%	0.86%	1.04%	60%	20%	100%
ICT	SRS	0.50%	6-7 yo	3	6	100	8	3.61%	1.19%	80.00%	50.00%	100.00%	1.11%	0.89%	1.35%	60%	20%	100%
ICT	SRS	0.50%	6-7 yo	3	6	100	6	3.61%	1.19%	66.67%	33.33%	100.00%	1.11%	0.89%	1.35%	60%	20%	100%
ICT	SRS	0.50%	6-7 yo	3	6	100	4	3.61%	1.19%	33.33%	12.50%	66.67%	1.11%	0.89%	1.35%	60%	20%	100%
ICT	SRS	0.50%	6-7 yo	3	6	100	2	3.61%	1.19%	18.75%	6.25%	33.33%	1.11%	0.89%	1.35%	60%	20%	100%
ICT	SRS	0.50%	6-7 yo	2	10	100	8	4.96%	1.59%	100.00%	50.00%	100.00%	1.11%	0.89%	1.36%	60%	20%	100%
ICT	SRS	0.50%	6-7 yo	2	10	100	6	4.96%	1.59%	71.43%	33.33%	100.00%	1.11%	0.89%	1.36%	60%	20%	100%
ICT	SRS	0.50%	6-7 yo	2	10	100	4	4.96%	1.59%	36.36%	12.50%	66.67%	1.11%	0.89%	1.36%	60%	20%	100%
ICT	SRS	0.50%	6-7 yo	2	10	100	2	4.96%	1.59%	19.05%	6.25%	35.71%	1.11%	0.89%	1.36%	60%	20%	100%
WB	SRS	0.50%	<5 yrs	1	10	100	40	13.92%	1.47%	100.00%	100.00%	100.00%	1.41%	1.13%	1.74%	60%	20%	100%
WB	SRS	0.50%	<5 yrs	1	10	100	50	13.92%	1.47%	100.00%	100.00%	100.00%	1.41%	1.13%	1.74%	60%	20%	100%
WB	SRS	0.50%	<5 yrs	1	10	100	60	13.92%	1.47%	100.00%	100.00%	100.00%	1.41%	1.13%	1.74%	60%	20%	100%
WB	SRS	0.50%	<5 yrs	2	6	100	40	13.63%	1.40%	100.00%	60.00%	100.00%	1.42%	1.14%	1.74%	60%	20%	100%
WB	SRS	0.50%	<5 yrs	2	6	100	50	13.63%	1.40%	100.00%	60.00%	100.00%	1.42%	1.14%	1.74%	60%	20%	100%
WB	SRS	0.50%	<5 yrs	2	6	100	60	13.63%	1.40%	100.00%	60.00%	100.00%	1.42%	1.14%	1.74%	60%	20%	100%
MF	SRS	2.00%	WCBA	3	10	20	1	0.56%	3.17%	57.14%	25.00%	100.00%	2.20%	2.14%	2.27%	60%	20%	100%
MF	SRS	2.00%	Adults	3	10	20	1	0.60%	3.46%	57.14%	28.57%	100.00%	2.22%	2.15%	2.29%	60%	20%	100%
MF	SRS	2.00%	6-7 yo	3	10	100	1	0.26%	1.51%	60.00%	20.00%	100.00%	2.27%	2.14%	2.43%	60%	20%	100%
ICT	SRS	0.50%	WCBA	2	3	100	6	3.32%	2.72%	42.86%	14.20%	80.00%	2.39%	1.97%	2.80%	60%	20%	100%
ICT	SRS	0.50%	WCBA	2	3	100	4	3.32%	2.72%	15.38%	5.26%	25.03%	2.39%	1.97%	2.80%	60%	20%	100%
ICT	SRS	0.50%	WCBA	2	3	100	2	3.32%	2.72%	7.14%	2.27%	11.36%	2.39%	1.97%	2.80%	60%	20%	100%
ICT	SRS	2.00%	6-7 yo	2	3	20	1	1.44%	1.19%	10.34%	3.33%	16.67%	2.41%	2.34%	2.49%	60%	20%	100%
ICT	SRS	2.00%	6-7 yo	1	6	20	3	1.59%	1.30%	75.00%	33.33%	100.00%	2.42%	2.34%	2.51%	60%	20%	100%
ICT	SRS	2.00%	6-7 yo	3	3	20	2	1.51%	1.23%	28.57%	10.00%	50.00%	2.43%	2.34%	2.51%	60%	20%	100%
ICT	SRS	0.50%	WCBA	1	6	100	8	3.88%	3.18%	100.00%	50.00%	100.00%	2.43%	2.01%	2.89%	60%	20%	100%
ICT	SRS	0.50%	WCBA	1	6	100	6	3.88%	3.18%	50.00%	20.00%	100.00%	2.43%	2.01%	2.89%	60%	20%	100%
ICT	SRS	0.50%	WCBA	1	6	100	4	3.88%	3.18%	16.00%	5.56%	27.78%	2.43%	2.01%	2.89%	60%	20%	100%
ICT	SRS	0.50%	WCBA	1	6	100	2	3.88%	3.18%	7.14%	2.33%	11.63%	2.43%	2.01%	2.89%	60%	20%	100%
ICT	SRS	0.50%	WCBA	3	3	100	8	3.49%	2.85%	75.00%	40.00%	100.00%	2.44%	2.03%	2.87%	60%	20%	100%
ICT	SRS	2.00%	6-7 yo	2	6	20	4	1.83%	1.42%	80.00%	50.00%	100.00%	2.45%	2.37%	2.54%	60%	20%	100%
ICT	SRS	0.50%	Adults	2	3	100	6	3.35%	2.94%	42.86%	16.67%	80.00%	2.55%	2.10%	3.00%	60%	20%	100%
ICT	SRS	0.50%	Adults	2	3	100	4	3.35%	2.94%	15.00%	5.00%	25.00%	2.55%	2.10%	3.00%	60%	20%	100%
ICT	SRS	0.50%	Adults	3	3	100	8	3.57%	3.14%	75.00%	40.00%	100.00%	2.63%	2.19%	3.08%	60%	20%	100%
WB	SRS	2.00%	<5 yrs	2	3	20	8	4.97%	1.02%	81.67%	50.00%	100.00%	2.67%	2.56%	2.79%	60%	20%	100%
MF	SRS	2.00%	WCBA	1	10	100	1	0.46%	4.09%	30.00%	0.00%	62.50%	2.81%	2.55%	3.12%	60%	0%	100%
MF	SRS	2.00%	WCBA	2	6	100	1	0.42%	3.82%	28.57%	0.00%	60.00%	2.81%	2.54%	3.11%	60%	0%	80%
MF	SRS	2.00%	WCBA	3	6	100	1	0.48%	4.06%	33.33%	14.29%	60.00%	2.86%	2.57%	3.18%	60%	20%	100%
MF	SRS	2.00%	Adults	1	10	100	1	0.48%	4.44%	28.57%	8.33%	57.14%	2.87%	2.60%	3.18%	60%	20%	100%
MF	SRS	2.00%	Adults	2	6	100	1	0.45%	4.18%	28.57%	8.33%	57.14%	2.87%	2.60%	3.16%	60%	20%	100%
MF	SRS	2.00%	WCBA	2	10	100	3	0.57%	4.75%	100.00%	50.00%	100.00%	2.90%	2.60%	3.22%	60%	20%	100%
MF	SRS	2.00%	WCBA	2	10	100	2	0.57%	4.75%	75.00%	40.00%	100.00%	2.90%	2.60%	3.22%	60%	20%	100%
MF	SRS	2.00%	Adults	2	10	100	3	0.58%	4.99%	100.00%	50.00%	100.00%	2.96%	2.66%	3.30%	60%	0%	100%
MF	SRS	2.00%	Adults	2	10	100	2	0.58%	4.99%	75.00%	37.50%	100.00%	2.96%	2.66%	3.30%	60%	20%	100%
MF	SRS	2.00%	WCBA	3	10	100	3	0.68%	5.26%	75.00%	50.00%	100.00%	3.00%	2.71%	3.32%	60%	20%	100%
MF	SRS	2.00%	6-7 yo	3	10	500	4	0.52%	4.54%	83.33%	50.00%	100.00%	3.36%	2.68%	4.11%	60%	20%	100%
MF	SRS	2.00%	6-7 yo	3	10	500	3	0.52%	4.54%	66.67%	33.33%	100.00%	3.36%	2.68%	4.11%	60%	20%	100%
MF	SRS	2.00%	6-7 yo	3	10	500	2	0.52%	4.54%	50.00%	16.67%	100.00%	3.36%	2.68%	4.11%	60%	20%	100%
MF	SRS	2.00%	6-7 yo	3	10	500	1	0.52%	4.54%	33.33%	11.11%	66.67%	3.36%	2.68%	4.11%	60%	20%	100%
ICT	SRS	0.50%	6-7 yo	3	6	500	8	4.85%	4.98%	15.89%	5.56%	27.78%	3.45%	2.44%	4.60%	60%	20%	100%
ICT	SRS	0.50%	6-7 yo	3	6	500	2	4.85%	4.98%	15.79%	5.55%	27.78%	3.45%	2.44%	4.60%	60%	20%	100%
ICT	SRS	0.50%	6-7 yo	3	6	500	4	4.85%	4.98%	15.79%	5.56%	27.78%	3.45%	2.44%	4.60%	60%	20%	100%
ICT	SRS	0.50%	6-7 yo	3	6	500	6	4.85%	4.98%	15.79%	5.56%	27.78%	3.45%	2.44%	4.60%	60%	20%	100%
ICT	SRS	2.00%	WCBA	1	3	20	2	3.42%	4.17%	11.54%	3.84%	20.83%	3.46%	3.30%	3.64%	60%	20%	100%
ICT	SRS	0.50%	6-7 yo	2	10	500	6	6.62%	6.69%	16.67%	5.00%	28.57%	3.49%	2.43%	4.71%	60%	20%	100%
ICT	SRS	0.50%	6-7 yo	2	10	500	8	6.62%	6.69%	16.67%	5.00%	29.41%	3.49%	2.43%	4.71%	60%	20%	100%
ICT	SRS	0.50%	6-7 yo	2	10	500	2	6.62%	6.69%	16.00%	5.00%	27.80%	3.49%	2.43%	4.71%	60%	20%	100%
ICT	SRS	0.50%	6-7 yo	2	10	500	4	6.62%	6.69%	16.00%	5.00%	27.80%	3.49%	2.43%	4.71%	60%	20%	100%
ICT	SRS	2.00%	WCBA	2	3	20	3	3.56%	4.29%	40.00%	14.29%	75.00%	3.50%	3.33%	3.68%	60%	20%	100%
ICT	SRS	2.00%	Adults	1	3	20	2	3.59%	4.55%	11.11%	3.57%	19.05%	3.59%	3.43%	3.77%	60%	20%	100%
ICT	SRS	2.00%	Adults	2	3	20	3	3.73%	4.65%	37.50%	14.29%	71.43%	3.63%	3.47%	3.80%	60%	20%	100%
ICT	SRS	2.00%	6-7 yo	1	3	100	4	2.02%	2.84%	11.76%	0.00%	22.74%	3.99%	3.61%	4.39%	60%	0%	100%
ICT	SRS	2.00%	6-7 yo	1	3	100	2	2.02%	2.84%	5.45%	1.72%	9.62%	3.99%	3.61%	4.39%	60%	20%	100%
ICT	SRS	2.00%	6-7 yo	2	3	100	8	2.16%	3.01%	100.00%	50.00%	100.00%	4.05%	3.67%	4.44%	60%	0%	100%
ICT	SRS	2.00%	6-7 yo	2	3	100	6	2.16%	3.01%	42.86%	16.67%	80.00%	4.05%	3.67%	4.44%	60%	20%	100%
ICT	SRS	2.00%	6-7 yo	3	3	100	8	2.29%	3.15%	75.00%	42.86%	100.00%	4.10%	3.70%	4.50%	60%	20%	100%
WB	SRS	0.50%	<5 yrs	1	10	500	200	17.90%	6.55%	100.00%	100.00%	100.00%	4.88%	3.54%	6.43%	60%	20%	100%
WB	SRS	0.50%	<5 yrs	1	10	500	250	17.90%	6.55%	100.00%	100.00%	100.00%	4.88%	3.54%	6.43%	60%	20%	100%
WB	SRS	0.50%	<5 yrs	1	10	500	300	17.90%	6.55%	100.00%	100.00%	100.00%	4.88%	3.54%	6.43%	60%	20%	100%
WB	SRS	0.50%	<5 yrs	2	6	500	200	17.79%	6.34%	100.00%	66.67%	100.00%	4.95%	3.67%	6.42%	60%	20%	100%
WB	SRS	0.50%	<5 yrs	2	6	500	250	17.79%	6.34%	100.00%	66.67%	100.00%	4.95%	3.67%	6.42%	60%	20%	100%
WB	SRS	0.50%	<5 yrs	2	6	500	300	17.79%	6.34%	100.00%	66.67%	100.00%	4.95%	3.67%	6.42%	60%	20%	100%
WB	SRS	2.00%	<5 yrs	3	3	100	40	10.32%	4.16%	100.00%	50.00%	100.00%	5.40%	4.86%	5.97%	60%	20%	100%
MF	SRS	2.00%	WCBA	3	3	500	1	0.35%	6.74%	12.50%	0.00%	23.53%	5.74%	4.52%	7.15%	60%	0%	100%
MF	SRS	2.00%	WCBA	1	10	500	4	0.49%	9.24%	66.67%	25.00%	100.00%	5.87%	4.69%	7.30%	60%	20%	100%
MF	SRS	2.00%	WCBA	1	10	500	3	0.49%	9.24%	40.00%	12.50%	80.00%	5.87%	4.69%	7.30%	60%	20%	100%
MF	SRS	2.00%	WCBA	1	10	500	2	0.49%	9.24%	22.22%	6.25%	44.44%	5.87%	4.69%	7.30%	60%	20%	100%
MF	SRS	2.00%	WCBA	1	10	500	1	0.49%	9.24%	13.33%	4.16%	26.32%	5.87%	4.69%	7.30%	60%	20%	100%
MF	SRS	2.00%	WCBA	2	6	500	4	0.43%	8.18%	66.67%	33.33%	100.00%	5.93%	4.61%	7.35%	60%	20%	100%
MF	SRS	2.00%	WCBA	2	6	500	3	0.43%	8.18%	40.00%	14.29%	80.00%	5.93%	4.61%	7.35%	60%	20%	100%
MF	SRS	2.00%	WCBA	2	6	500	2	0.43%	8.18%	23.08%	7.69%	44.44%	5.93%	4.61%	7.35%	60%	20%	100%
MF	SRS	2.00%	WCBA	2	6	500	1	0.43%	8.18%	13.64%	4.35%	25.00%	5.93%	4.61%	7.35%	60%	20%	100%
MF	SRS	2.00%	Adults	3	3	500	2	0.36%	7.30%	18.75%	0.00%	37.50%	6.09%	4.73%	7.50%	60%	0%	100%
MF	SRS	2.00%	Adults	3	3	500	1	0.36%	7.30%	12.00%	3.57%	23.08%	6.09%	4.73%	7.50%	60%	20%	100%
MF	SRS	2.00%	Adults	1	10	500	4	0.51%	10.12%	71.43%	27.86%	100.00%	6.22%	4.87%	7.71%	60%	20%	100%
MF	SRS	2.00%	Adults	1	10	500	3	0.51%	10.12%	40.00%	12.50%	75.25%	6.22%	4.87%	7.71%	60%	20%	100%
MF	SRS	2.00%	Adults	1	10	500	2	0.51%	10.12%	21.43%	5.88%	40.00%	6.22%	4.87%	7.71%	60%	20%	100%
MF	SRS	2.00%	Adults	1	10	500	1	0.51%	10.12%	12.50%	3.70%	23.09%	6.22%	4.87%	7.71%	60%	20%	100%
MF	SRS	2.00%	Adults	2	6	500	4	0.44%	8.80%	66.67%	28.57%	100.00%	6.25%	4.92%	7.61%	60%	20%	100%
MF	SRS	2.00%	Adults	2	6	500	3	0.44%	8.80%	40.00%	16.67%	75.00%	6.25%	4.92%	7.61%	60%	20%	100%
MF	SRS	2.00%	Adults	2	6	500	2	0.44%	8.80%	22.22%	7.14%	40.00%	6.25%	4.92%	7.61%	60%	20%	100%
MF	SRS	2.00%	Adults	2	6	500	1	0.44%	8.80%	13.64%	4.17%	23.84%	6.25%	4.92%	7.61%	60%	20%	100%
ICT	SRS	2.00%	WCBA	1	3	100	8	3.14%	10.06%	66.67%	33.33%	100.00%	9.07%	8.34%	9.89%	60%	20%	100%
ICT	SRS	0.50%	Adults	1	3	500	8	3.02%	10.69%	4.48%	1.45%	8.20%	10.04%	7.93%	11.92%	60%	20%	100%
ICT	SRS	0.50%	Adults	1	3	500	6	3.02%	10.69%	4.41%	1.39%	8.06%	10.04%	7.93%	11.92%	60%	20%	100%
ICT	SRS	0.50%	Adults	1	3	500	2	3.02%	10.69%	4.35%	1.39%	8.06%	10.04%	7.93%	11.92%	60%	20%	100%
ICT	SRS	0.50%	Adults	1	3	500	4	3.02%	10.69%	4.35%	1.39%	8.06%	10.04%	7.93%	11.92%	60%	20%	100%
ICT	SRS	2.00%	6-7 yo	1	3	500	8	2.68%	10.79%	4.92%	1.54%	8.51%	11.41%	9.60%	13.29%	60%	20%	100%
ICT	SRS	2.00%	6-7 yo	1	3	500	2	2.68%	10.79%	4.76%	1.51%	8.33%	11.41%	9.60%	13.29%	60%	20%	100%
ICT	SRS	2.00%	6-7 yo	1	3	500	4	2.68%	10.79%	4.76%	1.51%	8.33%	11.41%	9.60%	13.29%	60%	20%	100%
ICT	SRS	2.00%	6-7 yo	1	3	500	6	2.68%	10.79%	4.76%	1.52%	8.33%	11.41%	9.60%	13.29%	60%	20%	100%
ICT	SRS	0.50%	6-7 yo	3	3	20	1	1.50%	0.31%	18.18%	0.00%	42.86%	0.61%	0.57%	0.65%	40%	0%	80%
ICT	SRS	0.50%	6-7 yo	2	6	20	3	1.77%	0.34%	100.00%	0.00%	100.00%	0.61%	0.57%	0.67%	40%	0%	80%
ICT	SRS	0.50%	6-7 yo	2	6	20	2	1.77%	0.34%	50.00%	0.00%	100.00%	0.61%	0.57%	0.67%	40%	0%	80%
ICT	SRS	0.50%	6-7 yo	2	6	20	1	1.77%	0.34%	23.08%	0.00%	50.00%	0.61%	0.57%	0.67%	40%	0%	80%
ICT	SRS	0.50%	6-7 yo	1	10	20	3	2.04%	0.40%	100.00%	33.33%	100.00%	0.61%	0.57%	0.66%	40%	0%	80%
ICT	SRS	0.50%	6-7 yo	1	10	20	4	2.04%	0.40%	100.00%	66.67%	100.00%	0.61%	0.57%	0.66%	40%	0%	80%
ICT	SRS	0.50%	6-7 yo	1	10	20	2	2.04%	0.40%	50.00%	0.00%	100.00%	0.61%	0.57%	0.66%	40%	0%	80%
ICT	SRS	0.50%	6-7 yo	1	10	20	1	2.04%	0.40%	22.22%	0.00%	50.00%	0.61%	0.57%	0.66%	40%	0%	80%
ICT	SRS	0.50%	6-7 yo	3	6	20	4	2.06%	0.38%	100.00%	50.00%	100.00%	0.62%	0.58%	0.67%	40%	0%	80%
ICT	SRS	0.50%	6-7 yo	3	6	20	3	2.06%	0.38%	80.00%	40.00%	100.00%	0.62%	0.58%	0.67%	40%	0%	100%
WB	SRS	0.50%	<5 yrs	1	6	20	8	5.75%	0.29%	100.00%	66.67%	100.00%	0.68%	0.62%	0.74%	40%	0%	80%
WB	SRS	0.50%	<5 yrs	1	6	20	10	5.75%	0.29%	100.00%	75.00%	100.00%	0.68%	0.62%	0.74%	40%	0%	80%
WB	SRS	0.50%	<5 yrs	1	6	20	12	5.75%	0.29%	100.00%	80.00%	100.00%	0.68%	0.62%	0.74%	40%	0%	80%
MF	SRS	0.50%	WCBA	3	10	100	2	0.70%	1.37%	100.00%	33.33%	100.00%	0.75%	0.61%	0.92%	40%	0%	80%
MF	SRS	0.50%	WCBA	3	10	100	1	0.70%	1.37%	50.00%	0.00%	100.00%	0.75%	0.61%	0.92%	40%	0%	80%
MF	SRS	0.50%	Adults	3	10	100	2	0.68%	1.37%	100.00%	33.33%	100.00%	0.78%	0.61%	0.94%	40%	0%	80%
MF	SRS	0.50%	Adults	3	10	100	1	0.68%	1.37%	50.00%	0.00%	100.00%	0.78%	0.61%	0.94%	40%	0%	80%
MF	CS	0.50%	6-7 yo	1	3	20	1	0.11%	0.20%	0.00%	0.00%	0.00%	0.51%	0.47%	0.53%	0%	0%	0%
ICT	SRS	0.50%	WCBA	1	3	20	1	3.44%	1.07%	6.90%	0.00%	15.38%	0.88%	0.79%	0.95%	40%	0%	80%
ICT	SRS	0.50%	WCBA	2	3	20	2	3.56%	1.08%	25.00%	0.00%	50.14%	0.88%	0.80%	0.96%	40%	0%	80%
ICT	SRS	0.50%	WCBA	3	3	20	3	3.70%	1.10%	50.00%	0.00%	100.00%	0.89%	0.81%	0.98%	40%	0%	80%
ICT	SRS	0.50%	WCBA	1	6	20	4	3.95%	1.19%	100.00%	50.00%	100.00%	0.89%	0.80%	0.99%	40%	0%	80%
MF	CS	0.50%	6-7 yo	1	3	20	2	0.11%	0.20%	0.00%	0.00%	0.00%	0.51%	0.47%	0.53%	0%	0%	0%
ICT	SRS	0.50%	Adults	1	3	20	1	3.59%	1.15%	6.90%	0.00%	13.79%	0.90%	0.81%	1.00%	40%	0%	80%
ICT	SRS	0.50%	Adults	2	3	20	2	3.74%	1.18%	25.00%	0.00%	50.00%	0.91%	0.82%	1.00%	40%	0%	80%
ICT	SRS	0.50%	Adults	1	6	20	4	4.11%	1.28%	100.00%	50.00%	100.00%	0.93%	0.83%	1.02%	40%	0%	80%
ICT	SRS	0.50%	Adults	3	3	20	3	3.88%	1.21%	50.00%	0.00%	100.00%	0.93%	0.84%	1.02%	40%	0%	80%
ICT	SRS	0.50%	6-7 yo	1	6	100	2	2.60%	0.90%	10.53%	0.00%	27.27%	1.03%	0.80%	1.27%	40%	0%	80%
ICT	SRS	0.50%	6-7 yo	3	3	100	6	2.25%	0.79%	60.00%	0.00%	100.00%	1.05%	0.82%	1.27%	40%	0%	80%
ICT	SRS	0.50%	6-7 yo	3	3	100	4	2.25%	0.79%	25.00%	0.00%	60.00%	1.05%	0.82%	1.27%	40%	0%	80%
ICT	SRS	0.50%	6-7 yo	3	3	100	2	2.25%	0.79%	12.77%	0.00%	28.57%	1.05%	0.82%	1.27%	40%	0%	80%
ICT	SRS	0.50%	6-7 yo	2	6	100	8	3.04%	1.02%	100.00%	50.00%	100.00%	1.05%	0.86%	1.33%	40%	0%	80%
ICT	SRS	0.50%	6-7 yo	2	6	100	6	3.04%	1.02%	66.67%	0.00%	100.00%	1.05%	0.86%	1.33%	40%	0%	100%
ICT	SRS	0.50%	6-7 yo	2	6	100	4	3.04%	1.02%	30.77%	0.00%	66.67%	1.05%	0.86%	1.33%	40%	0%	100%
ICT	SRS	0.50%	6-7 yo	2	6	100	2	3.04%	1.02%	15.38%	0.00%	31.25%	1.05%	0.86%	1.33%	40%	0%	100%
ICT	SRS	0.50%	6-7 yo	1	10	100	8	3.70%	1.25%	100.00%	50.00%	100.00%	1.06%	0.83%	1.30%	40%	0%	80%
ICT	SRS	0.50%	6-7 yo	1	10	100	6	3.70%	1.25%	66.67%	0.00%	100.00%	1.06%	0.83%	1.30%	40%	0%	80%
ICT	SRS	0.50%	6-7 yo	1	10	100	4	3.70%	1.25%	28.57%	0.00%	66.67%	1.06%	0.83%	1.30%	40%	0%	80%
ICT	SRS	0.50%	6-7 yo	1	10	100	2	3.70%	1.25%	14.29%	0.00%	31.25%	1.06%	0.83%	1.30%	40%	0%	80%
WB	SRS	0.50%	<5 yrs	1	6	100	40	11.43%	1.18%	100.00%	100.00%	100.00%	1.36%	1.08%	1.66%	40%	0%	80%
WB	SRS	0.50%	<5 yrs	1	6	100	50	11.43%	1.18%	100.00%	100.00%	100.00%	1.36%	1.08%	1.66%	40%	0%	80%
WB	SRS	0.50%	<5 yrs	1	6	100	60	11.43%	1.18%	100.00%	100.00%	100.00%	1.36%	1.08%	1.66%	40%	0%	80%
MF	SRS	0.50%	WCBA	3	6	500	1	0.52%	2.48%	25.00%	0.00%	66.67%	1.61%	0.91%	2.43%	40%	0%	80%
MF	SRS	0.50%	WCBA	2	10	500	4	0.66%	3.06%	100.00%	0.00%	100.00%	1.61%	0.91%	2.37%	40%	0%	80%
MF	SRS	0.50%	WCBA	2	10	500	3	0.66%	3.06%	66.67%	0.00%	100.00%	1.61%	0.91%	2.37%	40%	0%	80%
MF	SRS	0.50%	WCBA	2	10	500	2	0.66%	3.06%	40.00%	0.00%	100.00%	1.61%	0.91%	2.37%	40%	0%	80%
MF	SRS	0.50%	WCBA	2	10	500	1	0.66%	3.06%	25.00%	0.00%	66.67%	1.61%	0.91%	2.37%	40%	0%	80%
MF	SRS	0.50%	Adults	3	6	500	1	0.51%	2.57%	22.22%	0.00%	66.67%	1.70%	0.91%	2.51%	40%	0%	80%
MF	SRS	0.50%	Adults	2	10	500	4	0.67%	3.38%	100.00%	0.00%	100.00%	1.74%	1.05%	2.57%	40%	0%	80%
MF	SRS	0.50%	Adults	2	10	500	3	0.67%	3.38%	60.00%	0.00%	100.00%	1.74%	1.05%	2.57%	40%	0%	80%
MF	SRS	0.50%	Adults	2	10	500	2	0.67%	3.38%	37.50%	0.00%	100.00%	1.74%	1.05%	2.57%	40%	0%	80%
MF	SRS	0.50%	Adults	2	10	500	1	0.67%	3.38%	25.00%	0.00%	60.00%	1.74%	1.05%	2.57%	40%	0%	80%
MF	SRS	0.50%	WCBA	3	10	500	4	0.84%	3.82%	100.00%	33.33%	100.00%	1.74%	1.05%	2.57%	40%	0%	80%
MF	SRS	0.50%	WCBA	3	10	500	3	0.84%	3.82%	66.67%	0.00%	100.00%	1.74%	1.05%	2.57%	40%	0%	80%
MF	SRS	0.50%	WCBA	3	10	500	2	0.84%	3.82%	50.00%	0.00%	100.00%	1.74%	1.05%	2.57%	40%	0%	80%
MF	SRS	0.50%	WCBA	3	10	500	1	0.84%	3.82%	33.33%	0.00%	66.67%	1.74%	1.05%	2.57%	40%	0%	80%
MF	SRS	0.50%	Adults	3	10	500	4	0.85%	4.04%	81.67%	33.33%	100.00%	1.84%	1.05%	2.71%	40%	0%	80%
MF	SRS	0.50%	Adults	3	10	500	3	0.85%	4.04%	66.67%	0.00%	100.00%	1.84%	1.05%	2.71%	40%	0%	80%
MF	SRS	0.50%	Adults	3	10	500	2	0.85%	4.04%	42.86%	0.00%	100.00%	1.84%	1.05%	2.71%	40%	0%	80%
MF	SRS	0.50%	Adults	3	10	500	1	0.85%	4.04%	30.00%	0.00%	66.67%	1.84%	1.05%	2.71%	40%	0%	80%
MF	SRS	2.00%	WCBA	3	6	20	1	0.46%	2.98%	50.00%	0.00%	100.00%	2.17%	2.12%	2.24%	40%	0%	80%
MF	SRS	2.00%	WCBA	2	10	20	1	0.48%	3.06%	60.00%	0.00%	100.00%	2.18%	2.12%	2.25%	40%	0%	80%
MF	SRS	2.00%	Adults	3	6	20	1	0.48%	3.15%	50.00%	0.00%	100.00%	2.19%	2.13%	2.25%	40%	0%	80%
MF	SRS	2.00%	Adults	2	10	20	1	0.52%	3.30%	60.00%	0.00%	100.00%	2.20%	2.13%	2.26%	40%	0%	80%
MF	SRS	2.00%	6-7 yo	2	10	100	1	0.20%	1.29%	50.00%	0.00%	100.00%	2.25%	2.11%	2.38%	40%	0%	80%
MF	SRS	2.00%	6-7 yo	3	10	100	2	0.26%	1.51%	100.00%	50.00%	100.00%	2.27%	2.14%	2.43%	40%	0%	80%
MF	CS	0.50%	6-7 yo	1	3	20	3	0.11%	0.20%	0.00%	0.00%	0.00%	0.51%	0.47%	0.53%	0%	0%	0%
MF	CS	0.50%	6-7 yo	1	3	20	4	0.11%	0.20%	0.00%	0.00%	0.00%	0.51%	0.47%	0.53%	0%	0%	0%
MF	CS	0.50%	6-7 yo	3	3	20	1	0.11%	0.19%	0.00%	0.00%	0.00%	0.51%	0.47%	0.52%	0%	0%	0%
MF	CS	0.50%	6-7 yo	3	3	20	2	0.11%	0.19%	0.00%	0.00%	0.00%	0.51%	0.47%	0.52%	0%	0%	0%
MF	CS	0.50%	6-7 yo	3	3	20	3	0.11%	0.19%	0.00%	0.00%	0.00%	0.51%	0.47%	0.52%	0%	0%	0%
ICT	SRS	0.50%	WCBA	1	3	100	6	3.14%	2.63%	33.33%	0.00%	100.00%	2.38%	1.94%	2.74%	40%	0%	80%
ICT	SRS	0.50%	WCBA	1	3	100	4	3.14%	2.63%	11.11%	0.00%	23.53%	2.38%	1.94%	2.74%	40%	0%	80%
ICT	SRS	0.50%	WCBA	1	3	100	2	3.14%	2.63%	4.88%	0.00%	10.00%	2.38%	1.94%	2.74%	40%	0%	100%
ICT	SRS	0.50%	WCBA	2	3	100	8	3.32%	2.72%	100.00%	33.33%	100.00%	2.39%	1.97%	2.80%	40%	0%	80%
ICT	SRS	2.00%	6-7 yo	1	3	20	1	1.36%	1.16%	7.14%	0.00%	14.71%	2.40%	2.32%	2.49%	40%	0%	80%
ICT	SRS	2.00%	6-7 yo	2	3	20	2	1.44%	1.19%	25.00%	0.00%	50.00%	2.41%	2.34%	2.49%	40%	0%	80%
ICT	SRS	2.00%	6-7 yo	1	6	20	4	1.59%	1.30%	100.00%	50.00%	100.00%	2.42%	2.34%	2.51%	40%	0%	80%
ICT	SRS	2.00%	6-7 yo	3	3	20	3	1.51%	1.23%	50.00%	0.00%	100.00%	2.43%	2.34%	2.51%	40%	0%	80%
MF	CS	0.50%	6-7 yo	3	3	20	4	0.11%	0.19%	0.00%	0.00%	0.00%	0.51%	0.47%	0.52%	0%	0%	0%
MF	CS	0.50%	6-7 yo	2	3	20	1	0.11%	0.19%	0.00%	0.00%	0.00%	0.51%	0.47%	0.52%	0%	0%	0%
MF	CS	0.50%	6-7 yo	2	3	20	2	0.11%	0.19%	0.00%	0.00%	0.00%	0.51%	0.47%	0.52%	0%	0%	0%
ICT	SRS	0.50%	Adults	1	3	100	6	3.21%	2.84%	33.33%	0.00%	100.00%	2.51%	2.05%	2.94%	40%	0%	80%
ICT	SRS	0.50%	Adults	1	3	100	4	3.21%	2.84%	10.53%	0.00%	21.75%	2.51%	2.05%	2.94%	40%	0%	80%
ICT	SRS	0.50%	Adults	1	3	100	2	3.21%	2.84%	4.76%	1.61%	9.26%	2.51%	2.05%	2.94%	40%	20%	80%
ICT	SRS	0.50%	Adults	2	3	100	8	3.35%	2.94%	80.00%	33.33%	100.00%	2.55%	2.10%	3.00%	40%	20%	100%
WB	SRS	2.00%	<5 yrs	1	3	20	8	4.66%	0.98%	100.00%	50.00%	100.00%	2.66%	2.54%	2.78%	40%	0%	80%
WB	SRS	2.00%	<5 yrs	3	3	20	10	5.29%	1.06%	100.00%	50.00%	100.00%	2.69%	2.58%	2.81%	40%	0%	80%
MF	SRS	2.00%	WCBA	1	6	100	1	0.38%	3.57%	20.00%	0.00%	50.00%	2.76%	2.49%	3.06%	40%	0%	80%
MF	SRS	2.00%	WCBA	1	10	100	3	0.46%	4.09%	100.00%	50.00%	100.00%	2.81%	2.55%	3.12%	40%	0%	80%
MF	SRS	2.00%	WCBA	1	10	100	2	0.46%	4.09%	75.00%	0.00%	100.00%	2.81%	2.55%	3.12%	40%	0%	80%
MF	SRS	2.00%	WCBA	2	6	100	2	0.42%	3.82%	66.67%	0.00%	100.00%	2.81%	2.54%	3.11%	40%	0%	80%
MF	SRS	2.00%	Adults	1	6	100	1	0.40%	3.86%	20.00%	0.00%	50.00%	2.82%	2.55%	3.12%	40%	0%	80%
MF	SRS	2.00%	Adults	3	3	100	1	0.39%	3.74%	20.00%	0.00%	50.00%	2.84%	2.56%	3.12%	40%	0%	80%
MF	SRS	2.00%	WCBA	3	6	100	2	0.48%	4.06%	66.67%	0.00%	100.00%	2.86%	2.57%	3.18%	40%	0%	100%
MF	SRS	2.00%	Adults	1	10	100	3	0.48%	4.44%	100.00%	50.00%	100.00%	2.87%	2.60%	3.18%	40%	0%	80%
MF	SRS	2.00%	Adults	1	10	100	2	0.48%	4.44%	75.00%	25.00%	100.00%	2.87%	2.60%	3.18%	40%	0%	80%
MF	SRS	2.00%	Adults	2	6	100	2	0.45%	4.18%	66.67%	0.00%	100.00%	2.87%	2.60%	3.16%	40%	0%	80%
MF	SRS	2.00%	WCBA	2	10	100	4	0.57%	4.75%	100.00%	60.00%	100.00%	2.90%	2.60%	3.22%	40%	0%	80%
MF	SRS	2.00%	Adults	3	6	100	2	0.50%	4.39%	66.67%	22.88%	100.00%	2.93%	2.65%	3.25%	40%	0%	100%
MF	SRS	2.00%	Adults	2	10	100	4	0.58%	4.99%	100.00%	62.50%	100.00%	2.96%	2.66%	3.30%	40%	0%	80%
MF	SRS	2.00%	WCBA	3	10	100	4	0.68%	5.26%	100.00%	50.00%	100.00%	3.00%	2.71%	3.32%	40%	0%	80%
MF	SRS	2.00%	Adults	3	10	100	4	0.71%	5.62%	100.00%	50.00%	100.00%	3.07%	2.75%	3.42%	40%	0%	100%
ICT	SRS	0.50%	6-7 yo	1	6	500	8	3.45%	3.63%	8.70%	0.00%	22.24%	3.13%	2.02%	4.28%	40%	0%	80%
ICT	SRS	0.50%	6-7 yo	1	6	500	2	3.45%	3.63%	8.33%	0.00%	21.43%	3.13%	2.02%	4.28%	40%	0%	80%
ICT	SRS	0.50%	6-7 yo	1	6	500	4	3.45%	3.63%	8.33%	0.00%	21.43%	3.13%	2.02%	4.28%	40%	0%	80%
ICT	SRS	0.50%	6-7 yo	1	6	500	6	3.45%	3.63%	8.33%	0.00%	21.43%	3.13%	2.02%	4.28%	40%	0%	80%
ICT	SRS	0.50%	6-7 yo	3	3	500	2	3.05%	3.19%	11.11%	0.00%	23.09%	3.13%	2.04%	4.23%	40%	0%	80%
ICT	SRS	0.50%	6-7 yo	3	3	500	4	3.05%	3.19%	11.11%	0.00%	23.09%	3.13%	2.04%	4.23%	40%	0%	80%
ICT	SRS	0.50%	6-7 yo	3	3	500	6	3.05%	3.19%	11.11%	0.00%	23.53%	3.13%	2.04%	4.23%	40%	0%	80%
ICT	SRS	0.50%	6-7 yo	3	3	500	8	3.05%	3.19%	11.11%	0.00%	25.00%	3.13%	2.04%	4.23%	40%	0%	80%
MF	CS	0.50%	6-7 yo	2	3	20	3	0.11%	0.19%	0.00%	0.00%	0.00%	0.51%	0.47%	0.52%	0%	0%	0%
MF	CS	0.50%	6-7 yo	2	3	20	4	0.11%	0.19%	0.00%	0.00%	0.00%	0.51%	0.47%	0.52%	0%	0%	0%
MF	CS	0.50%	6-7 yo	1	6	20	1	0.11%	0.19%	0.00%	0.00%	100.00%	0.51%	0.47%	0.52%	0%	0%	0%
MF	CS	0.50%	6-7 yo	1	6	20	2	0.11%	0.19%	0.00%	0.00%	0.00%	0.51%	0.47%	0.52%	0%	0%	0%
MF	CS	0.50%	6-7 yo	1	6	20	3	0.11%	0.19%	0.00%	0.00%	0.00%	0.51%	0.47%	0.52%	0%	0%	0%
MF	CS	0.50%	6-7 yo	1	6	20	4	0.11%	0.19%	0.00%	0.00%	0.00%	0.51%	0.47%	0.52%	0%	0%	0%
MF	CS	0.50%	6-7 yo	2	6	20	2	0.11%	0.18%	100.00%	0.00%	100.00%	0.51%	0.47%	0.53%	0%	0%	0%
MF	CS	0.50%	6-7 yo	2	6	20	3	0.11%	0.18%	100.00%	100.00%	100.00%	0.51%	0.47%	0.53%	0%	0%	0%
MF	CS	0.50%	6-7 yo	2	6	20	1	0.11%	0.18%	0.00%	0.00%	100.00%	0.51%	0.47%	0.53%	0%	0%	20%
MF	CS	0.50%	6-7 yo	2	6	20	4	0.11%	0.18%	0.00%	0.00%	0.00%	0.51%	0.47%	0.53%	0%	0%	0%
MF	CS	0.50%	6-7 yo	1	10	20	2	0.11%	0.18%	100.00%	0.00%	100.00%	0.51%	0.48%	0.53%	0%	0%	0%
MF	CS	0.50%	6-7 yo	1	10	20	3	0.11%	0.18%	100.00%	100.00%	100.00%	0.51%	0.48%	0.53%	0%	0%	0%
MF	CS	0.50%	6-7 yo	1	10	20	1	0.11%	0.18%	0.00%	0.00%	100.00%	0.51%	0.48%	0.53%	0%	0%	20%
MF	SRS	2.00%	6-7 yo	3	6	500	4	0.28%	2.65%	100.00%	0.00%	100.00%	3.22%	2.55%	3.91%	40%	0%	80%
MF	SRS	2.00%	6-7 yo	3	6	500	3	0.28%	2.65%	60.00%	0.00%	100.00%	3.22%	2.55%	3.91%	40%	0%	80%
MF	SRS	2.00%	6-7 yo	3	6	500	2	0.28%	2.65%	37.50%	0.00%	100.00%	3.22%	2.55%	3.91%	40%	0%	80%
MF	SRS	2.00%	6-7 yo	3	6	500	1	0.28%	2.65%	25.00%	0.00%	60.00%	3.22%	2.55%	3.91%	40%	0%	80%
MF	SRS	2.00%	6-7 yo	2	10	500	4	0.38%	3.54%	100.00%	0.00%	100.00%	3.22%	2.55%	3.91%	40%	0%	80%
MF	SRS	2.00%	6-7 yo	2	10	500	3	0.38%	3.54%	66.67%	0.00%	100.00%	3.22%	2.55%	3.91%	40%	0%	80%
MF	SRS	2.00%	6-7 yo	2	10	500	2	0.38%	3.54%	40.00%	0.00%	100.00%	3.22%	2.55%	3.91%	40%	0%	80%
MF	SRS	2.00%	6-7 yo	2	10	500	1	0.38%	3.54%	25.00%	0.00%	60.00%	3.22%	2.55%	3.91%	40%	0%	80%
ICT	SRS	0.50%	6-7 yo	1	10	500	6	5.01%	5.21%	11.76%	0.00%	25.00%	3.26%	2.16%	4.37%	40%	0%	80%
ICT	SRS	0.50%	6-7 yo	1	10	500	8	5.01%	5.21%	11.76%	0.00%	25.00%	3.26%	2.16%	4.37%	40%	0%	80%
ICT	SRS	0.50%	6-7 yo	1	10	500	2	5.01%	5.21%	11.65%	0.00%	25.00%	3.26%	2.16%	4.37%	40%	0%	80%
ICT	SRS	0.50%	6-7 yo	1	10	500	4	5.01%	5.21%	11.65%	0.00%	25.00%	3.26%	2.16%	4.37%	40%	0%	80%
ICT	SRS	0.50%	6-7 yo	2	6	500	8	4.08%	4.24%	13.04%	0.00%	26.32%	3.26%	2.23%	4.56%	40%	0%	100%
ICT	SRS	0.50%	6-7 yo	2	6	500	2	4.08%	4.24%	12.50%	0.00%	25.00%	3.26%	2.23%	4.56%	40%	0%	100%
ICT	SRS	0.50%	6-7 yo	2	6	500	4	4.08%	4.24%	12.50%	0.00%	25.00%	3.26%	2.23%	4.56%	40%	0%	100%
ICT	SRS	0.50%	6-7 yo	2	6	500	6	4.08%	4.24%	12.50%	0.00%	25.00%	3.26%	2.23%	4.56%	40%	0%	100%
ICT	SRS	2.00%	WCBA	1	3	20	3	3.42%	4.17%	33.33%	0.00%	75.00%	3.46%	3.30%	3.64%	40%	0%	80%
ICT	SRS	2.00%	WCBA	3	3	20	4	3.71%	4.39%	75.00%	0.00%	100.00%	3.54%	3.38%	3.71%	40%	0%	80%
ICT	SRS	2.00%	Adults	1	3	20	3	3.59%	4.55%	33.33%	0.00%	66.67%	3.59%	3.43%	3.77%	40%	0%	80%
ICT	SRS	2.00%	Adults	3	3	20	4	3.85%	4.72%	75.00%	0.00%	100.00%	3.66%	3.49%	3.86%	40%	0%	80%
ICT	SRS	2.00%	6-7 yo	1	3	100	8	2.02%	2.84%	100.00%	0.00%	100.00%	3.99%	3.61%	4.39%	40%	0%	80%
ICT	SRS	2.00%	6-7 yo	1	3	100	6	2.02%	2.84%	37.50%	0.00%	75.00%	3.99%	3.61%	4.39%	40%	0%	80%
WB	SRS	0.50%	<5 yrs	1	6	500	200	14.94%	5.39%	100.00%	100.00%	100.00%	4.76%	3.31%	6.21%	40%	0%	80%
WB	SRS	0.50%	<5 yrs	1	6	500	250	14.94%	5.39%	100.00%	100.00%	100.00%	4.76%	3.31%	6.21%	40%	0%	80%
WB	SRS	0.50%	<5 yrs	1	6	500	300	14.94%	5.39%	100.00%	100.00%	100.00%	4.76%	3.31%	6.21%	40%	0%	80%
WB	SRS	2.00%	<5 yrs	2	3	100	40	9.69%	3.96%	100.00%	66.67%	100.00%	5.31%	4.75%	5.90%	40%	0%	80%
MF	SRS	2.00%	WCBA	2	3	500	2	0.34%	6.54%	14.29%	0.00%	33.33%	5.62%	4.45%	6.93%	40%	0%	80%
MF	SRS	2.00%	WCBA	2	3	500	1	0.34%	6.54%	8.70%	0.00%	20.00%	5.62%	4.45%	6.93%	40%	0%	80%
MF	SRS	2.00%	WCBA	1	6	500	4	0.37%	7.24%	66.67%	0.00%	100.00%	5.71%	4.35%	7.09%	40%	0%	80%
MF	SRS	2.00%	WCBA	1	6	500	3	0.37%	7.24%	33.33%	0.00%	75.00%	5.71%	4.35%	7.09%	40%	0%	80%
MF	SRS	2.00%	WCBA	1	6	500	2	0.37%	7.24%	16.67%	0.00%	37.52%	5.71%	4.35%	7.09%	40%	0%	80%
MF	SRS	2.00%	WCBA	1	6	500	1	0.37%	7.24%	10.00%	0.00%	20.00%	5.71%	4.35%	7.09%	40%	0%	80%
MF	SRS	2.00%	WCBA	3	3	500	3	0.35%	6.74%	33.33%	0.00%	75.00%	5.74%	4.52%	7.15%	40%	0%	80%
MF	SRS	2.00%	WCBA	3	3	500	2	0.35%	6.74%	20.00%	0.00%	40.00%	5.74%	4.52%	7.15%	40%	0%	80%
MF	SRS	2.00%	Adults	1	6	500	4	0.38%	7.81%	60.00%	0.00%	100.00%	6.02%	4.72%	7.48%	40%	0%	80%
MF	SRS	2.00%	Adults	1	6	500	3	0.38%	7.81%	33.33%	0.00%	71.43%	6.02%	4.72%	7.48%	40%	0%	80%
MF	SRS	2.00%	Adults	1	6	500	2	0.38%	7.81%	15.79%	0.00%	37.50%	6.02%	4.72%	7.48%	40%	0%	80%
MF	SRS	2.00%	Adults	1	6	500	1	0.38%	7.81%	9.52%	0.00%	21.05%	6.02%	4.72%	7.48%	40%	0%	80%
MF	CS	0.50%	6-7 yo	1	10	20	4	0.11%	0.18%	0.00%	0.00%	0.00%	0.51%	0.48%	0.53%	0%	0%	0%
MF	CS	0.50%	6-7 yo	3	6	20	1	0.11%	0.17%	100.00%	0.00%	100.00%	0.51%	0.46%	0.53%	0%	0%	20%
MF	CS	0.50%	6-7 yo	3	6	20	2	0.11%	0.17%	100.00%	0.00%	100.00%	0.51%	0.46%	0.53%	0%	0%	0%
MF	CS	0.50%	6-7 yo	3	6	20	3	0.11%	0.17%	100.00%	100.00%	100.00%	0.51%	0.46%	0.53%	0%	0%	0%
MF	SRS	2.00%	Adults	2	3	500	2	0.35%	7.22%	14.29%	0.00%	33.33%	6.03%	4.69%	7.51%	40%	0%	80%
MF	SRS	2.00%	Adults	2	3	500	1	0.35%	7.22%	9.09%	0.00%	20.00%	6.03%	4.69%	7.51%	40%	0%	80%
MF	SRS	2.00%	Adults	3	3	500	4	0.36%	7.30%	50.00%	0.00%	100.00%	6.09%	4.73%	7.50%	40%	0%	80%
MF	SRS	2.00%	Adults	3	3	500	3	0.36%	7.30%	33.33%	0.00%	66.87%	6.09%	4.73%	7.50%	40%	0%	80%
MF	CS	0.50%	6-7 yo	3	6	20	4	0.11%	0.17%	0.00%	0.00%	0.00%	0.51%	0.46%	0.53%	0%	0%	0%
MF	CS	0.50%	6-7 yo	2	10	20	1	0.11%	0.16%	100.00%	0.00%	100.00%	0.51%	0.48%	0.53%	0%	0%	20%
MF	CS	0.50%	6-7 yo	2	10	20	2	0.11%	0.16%	100.00%	0.00%	100.00%	0.51%	0.48%	0.53%	0%	0%	20%
MF	CS	0.50%	6-7 yo	2	10	20	3	0.11%	0.16%	100.00%	100.00%	100.00%	0.51%	0.48%	0.53%	0%	0%	0%
MF	CS	0.50%	6-7 yo	2	10	20	4	0.11%	0.16%	0.00%	0.00%	0.00%	0.51%	0.48%	0.53%	0%	0%	0%
MF	CS	0.50%	6-7 yo	3	10	20	1	0.16%	0.22%	100.00%	0.00%	100.00%	0.51%	0.47%	0.53%	0%	0%	40%
MF	CS	0.50%	6-7 yo	3	10	20	2	0.16%	0.22%	100.00%	50.00%	100.00%	0.51%	0.47%	0.53%	0%	0%	20%
MF	CS	0.50%	6-7 yo	3	10	20	3	0.16%	0.22%	100.00%	100.00%	100.00%	0.51%	0.47%	0.53%	0%	0%	0%
MF	CS	0.50%	6-7 yo	3	10	20	4	0.16%	0.22%	100.00%	100.00%	100.00%	0.51%	0.47%	0.53%	0%	0%	0%
MF	CS	0.50%	Adults	1	3	20	2	0.36%	0.69%	50.00%	0.00%	100.00%	0.53%	0.51%	0.56%	0%	0%	0%
MF	CS	0.50%	Adults	1	3	20	1	0.36%	0.69%	0.00%	0.00%	100.00%	0.53%	0.51%	0.56%	0%	0%	20%
MF	CS	0.50%	Adults	1	3	20	3	0.36%	0.69%	0.00%	0.00%	0.00%	0.53%	0.51%	0.56%	0%	0%	0%
MF	CS	0.50%	Adults	1	3	20	4	0.36%	0.69%	0.00%	0.00%	0.00%	0.53%	0.51%	0.56%	0%	0%	0%
MF	CS	0.50%	WCBA	1	3	20	1	0.36%	0.69%	0.00%	0.00%	100.00%	0.53%	0.51%	0.56%	0%	0%	20%
MF	CS	0.50%	WCBA	1	3	20	2	0.36%	0.69%	0.00%	0.00%	100.00%	0.53%	0.51%	0.56%	0%	0%	0%
MF	CS	0.50%	WCBA	1	3	20	3	0.36%	0.69%	0.00%	0.00%	0.00%	0.53%	0.51%	0.56%	0%	0%	0%
MF	CS	0.50%	WCBA	1	3	20	4	0.36%	0.69%	0.00%	0.00%	0.00%	0.53%	0.51%	0.56%	0%	0%	0%
MF	CS	0.50%	Adults	1	6	20	2	0.42%	0.75%	100.00%	0.00%	100.00%	0.53%	0.51%	0.56%	0%	0%	0%
MF	CS	0.50%	Adults	1	6	20	3	0.42%	0.75%	100.00%	0.00%	100.00%	0.53%	0.51%	0.56%	0%	0%	0%
MF	CS	0.50%	Adults	1	6	20	4	0.42%	0.75%	100.00%	100.00%	100.00%	0.53%	0.51%	0.56%	0%	0%	0%
MF	CS	0.50%	Adults	2	3	20	1	0.42%	0.77%	0.00%	0.00%	100.00%	0.53%	0.51%	0.56%	0%	0%	20%
MF	CS	0.50%	Adults	2	3	20	2	0.42%	0.77%	0.00%	0.00%	100.00%	0.53%	0.51%	0.56%	0%	0%	0%
MF	CS	0.50%	Adults	2	3	20	3	0.42%	0.77%	0.00%	0.00%	0.00%	0.53%	0.51%	0.56%	0%	0%	0%
ICT	SRS	0.50%	WCBA	1	3	500	8	3.03%	10.04%	4.55%	0.00%	8.77%	9.40%	7.35%	11.16%	40%	0%	100%
ICT	SRS	0.50%	WCBA	1	3	500	6	3.03%	10.04%	4.44%	0.00%	8.51%	9.40%	7.35%	11.16%	40%	0%	100%
ICT	SRS	0.50%	WCBA	1	3	500	2	3.03%	10.04%	4.35%	0.00%	8.48%	9.40%	7.35%	11.16%	40%	0%	100%
ICT	SRS	0.50%	WCBA	1	3	500	4	3.03%	10.04%	4.35%	0.00%	8.48%	9.40%	7.35%	11.16%	40%	0%	100%
MF	CS	0.50%	Adults	2	3	20	4	0.42%	0.77%	0.00%	0.00%	0.00%	0.53%	0.51%	0.56%	0%	0%	0%
MF	CS	0.50%	WCBA	2	3	20	1	0.36%	0.67%	0.00%	0.00%	100.00%	0.53%	0.51%	0.56%	0%	0%	20%
MF	CS	0.50%	WCBA	2	3	20	2	0.36%	0.67%	0.00%	0.00%	100.00%	0.53%	0.51%	0.56%	0%	0%	0%
MF	CS	0.50%	WCBA	2	3	20	3	0.36%	0.67%	0.00%	0.00%	0.00%	0.53%	0.51%	0.56%	0%	0%	0%
MF	CS	0.50%	WCBA	2	3	20	4	0.36%	0.67%	0.00%	0.00%	0.00%	0.53%	0.51%	0.56%	0%	0%	0%
MF	CS	0.50%	Adults	1	6	20	1	0.42%	0.75%	0.00%	0.00%	100.00%	0.53%	0.51%	0.56%	0%	0%	20%
MF	CS	0.50%	WCBA	3	3	20	2	0.36%	0.65%	100.00%	0.00%	100.00%	0.54%	0.51%	0.56%	0%	0%	0%
MF	CS	0.50%	WCBA	3	3	20	1	0.36%	0.65%	0.00%	0.00%	100.00%	0.54%	0.51%	0.56%	0%	0%	20%
MF	CS	0.50%	WCBA	3	3	20	3	0.36%	0.65%	0.00%	0.00%	0.00%	0.54%	0.51%	0.56%	0%	0%	0%
MF	CS	0.50%	WCBA	3	3	20	4	0.36%	0.65%	0.00%	0.00%	0.00%	0.54%	0.51%	0.56%	0%	0%	0%
MF	CS	0.50%	Adults	3	3	20	1	0.42%	0.75%	0.00%	0.00%	100.00%	0.54%	0.51%	0.57%	0%	0%	20%
MF	CS	0.50%	Adults	3	3	20	2	0.42%	0.75%	0.00%	0.00%	100.00%	0.54%	0.51%	0.57%	0%	0%	0%
MF	CS	0.50%	Adults	3	3	20	3	0.42%	0.75%	0.00%	0.00%	0.00%	0.54%	0.51%	0.57%	0%	0%	0%
MF	CS	0.50%	Adults	3	3	20	4	0.42%	0.75%	0.00%	0.00%	0.00%	0.54%	0.51%	0.57%	0%	0%	0%
MF	CS	0.50%	WCBA	1	6	20	2	0.39%	0.71%	100.00%	0.00%	100.00%	0.54%	0.51%	0.57%	0%	0%	0%
MF	CS	0.50%	WCBA	1	6	20	3	0.39%	0.71%	100.00%	100.00%	100.00%	0.54%	0.51%	0.57%	0%	0%	0%
MF	CS	0.50%	WCBA	1	6	20	4	0.39%	0.71%	100.00%	100.00%	100.00%	0.54%	0.51%	0.57%	0%	0%	0%
MF	CS	0.50%	Adults	1	10	20	2	0.41%	0.71%	100.00%	0.00%	100.00%	0.54%	0.51%	0.57%	0%	0%	20%
MF	CS	0.50%	Adults	1	10	20	3	0.41%	0.71%	100.00%	100.00%	100.00%	0.54%	0.51%	0.57%	0%	0%	0%
MF	CS	0.50%	Adults	1	10	20	1	0.41%	0.71%	50.00%	0.00%	100.00%	0.54%	0.51%	0.57%	0%	0%	20%
MF	CS	0.50%	WCBA	1	6	20	1	0.39%	0.71%	0.00%	0.00%	100.00%	0.54%	0.51%	0.57%	0%	0%	20%
MF	CS	0.50%	Adults	1	10	20	4	0.41%	0.71%	0.00%	0.00%	0.00%	0.54%	0.51%	0.57%	0%	0%	0%
MF	CS	0.50%	WCBA	1	10	20	2	0.41%	0.71%	100.00%	0.00%	100.00%	0.54%	0.51%	0.57%	0%	0%	20%
MF	CS	0.50%	WCBA	1	10	20	3	0.41%	0.71%	100.00%	100.00%	100.00%	0.54%	0.51%	0.57%	0%	0%	0%
MF	CS	0.50%	WCBA	1	10	20	4	0.41%	0.71%	100.00%	100.00%	100.00%	0.54%	0.51%	0.57%	0%	0%	0%
ICT	SRS	0.50%	6-7 yo	1	6	100	4	2.60%	0.90%	22.22%	0.00%	60.00%	1.03%	0.80%	1.27%	30%	0%	80%
MF	SRS	0.50%	Adults	3	6	500	2	0.51%	2.57%	33.33%	0.00%	100.00%	1.70%	0.91%	2.51%	30%	0%	80%
MF	CS	0.50%	WCBA	1	10	20	1	0.41%	0.71%	50.00%	0.00%	100.00%	0.54%	0.51%	0.57%	0%	0%	40%
ICT	TAS	2.00%	6-7 yo	2	6	20	1	1.63%	0.27%	33.33%	0.00%	100.00%	0.52%	0.48%	0.57%	20%	0%	40%
ICT	TAS	0.50%	6-7 yo	2	6	20	1	1.70%	0.28%	33.33%	0.00%	100.00%	0.52%	0.48%	0.58%	20%	0%	60%
ICT	TAS	0.50%	6-7 yo	3	6	20	1	1.90%	0.30%	50.00%	0.00%	100.00%	0.53%	0.48%	0.59%	20%	0%	60%
ICT	TAS	0.50%	6-7 yo	2	10	20	1	2.21%	0.34%	40.00%	0.00%	100.00%	0.53%	0.48%	0.61%	20%	0%	60%
ICT	TAS	2.00%	6-7 yo	3	6	20	1	1.95%	0.31%	50.00%	0.00%	100.00%	0.53%	0.48%	0.58%	20%	0%	60%
ICT	TAS	2.00%	6-7 yo	2	10	20	1	2.25%	0.35%	40.00%	0.00%	100.00%	0.53%	0.48%	0.60%	20%	0%	60%
ICT	TAS	2.00%	6-7 yo	3	10	20	1	2.84%	0.40%	50.00%	0.00%	100.00%	0.54%	0.48%	0.63%	20%	0%	60%
ICT	TAS	0.50%	6-7 yo	3	10	20	1	2.98%	0.42%	50.00%	0.00%	100.00%	0.54%	0.48%	0.63%	20%	0%	60%
MF	CS	0.50%	Adults	2	6	20	2	0.41%	0.71%	100.00%	0.00%	100.00%	0.54%	0.51%	0.57%	0%	0%	20%
MF	CS	0.50%	Adults	2	6	20	3	0.41%	0.71%	100.00%	10.00%	100.00%	0.54%	0.51%	0.57%	0%	0%	0%
MF	SRS	0.50%	WCBA	2	10	20	1	0.46%	0.72%	100.00%	0.00%	100.00%	0.54%	0.52%	0.58%	20%	0%	40%
MF	SRS	0.50%	Adults	2	10	20	1	0.51%	0.80%	100.00%	0.00%	100.00%	0.55%	0.52%	0.58%	20%	0%	40%
MF	SRS	0.50%	WCBA	3	10	20	1	0.56%	0.79%	100.00%	0.00%	100.00%	0.55%	0.52%	0.58%	20%	0%	60%
MF	CS	0.50%	Adults	2	6	20	1	0.41%	0.71%	0.00%	0.00%	100.00%	0.54%	0.51%	0.57%	0%	0%	20%
MF	SRS	0.50%	Adults	3	10	20	1	0.60%	0.87%	100.00%	0.00%	100.00%	0.56%	0.52%	0.59%	20%	0%	60%
MF	SRS	0.50%	6-7 yo	3	10	100	1	0.25%	0.36%	100.00%	0.00%	100.00%	0.56%	0.50%	0.67%	20%	0%	40%
MF	CS	0.50%	Adults	2	6	20	4	0.41%	0.71%	0.00%	0.00%	0.00%	0.54%	0.51%	0.57%	0%	0%	0%
MF	CS	0.50%	WCBA	2	6	20	2	0.41%	0.71%	100.00%	0.00%	100.00%	0.54%	0.51%	0.57%	0%	0%	20%
ICT	SRS	0.50%	6-7 yo	1	3	20	1	1.34%	0.28%	7.69%	0.00%	33.33%	0.60%	0.56%	0.65%	20%	0%	40%
ICT	SRS	0.50%	6-7 yo	2	3	20	2	1.42%	0.30%	25.00%	0.00%	100.00%	0.61%	0.56%	0.66%	20%	0%	60%
ICT	SRS	0.50%	6-7 yo	2	3	20	1	1.42%	0.30%	12.50%	0.00%	40.00%	0.61%	0.56%	0.66%	20%	0%	60%
MF	CS	0.50%	WCBA	2	6	20	3	0.41%	0.71%	100.00%	100.00%	100.00%	0.54%	0.51%	0.57%	0%	0%	0%
MF	CS	0.50%	WCBA	2	6	20	1	0.41%	0.71%	0.00%	0.00%	100.00%	0.54%	0.51%	0.57%	0%	0%	20%
MF	CS	0.50%	WCBA	2	6	20	4	0.41%	0.71%	0.00%	0.00%	0.00%	0.54%	0.51%	0.57%	0%	0%	0%
ICT	SRS	0.50%	6-7 yo	1	6	20	3	1.56%	0.32%	100.00%	0.00%	100.00%	0.61%	0.56%	0.66%	20%	0%	60%
ICT	SRS	0.50%	6-7 yo	1	6	20	4	1.56%	0.32%	100.00%	0.00%	100.00%	0.61%	0.56%	0.66%	20%	0%	40%
ICT	SRS	0.50%	6-7 yo	1	6	20	2	1.56%	0.32%	40.00%	0.00%	100.00%	0.61%	0.56%	0.66%	20%	0%	60%
ICT	SRS	0.50%	6-7 yo	1	6	20	1	1.56%	0.32%	16.67%	0.00%	50.00%	0.61%	0.56%	0.66%	20%	0%	80%
MF	CS	0.50%	Adults	3	6	20	2	0.46%	0.75%	100.00%	0.00%	100.00%	0.54%	0.51%	0.57%	0%	0%	20%
MF	CS	0.50%	Adults	3	6	20	3	0.46%	0.75%	100.00%	100.00%	100.00%	0.54%	0.51%	0.57%	0%	0%	0%
MF	CS	0.50%	Adults	3	6	20	1	0.46%	0.75%	50.00%	0.00%	100.00%	0.54%	0.51%	0.57%	0%	0%	40%
MF	CS	0.50%	Adults	3	6	20	4	0.46%	0.75%	0.00%	0.00%	0.00%	0.54%	0.51%	0.57%	0%	0%	0%
ICT	SRS	0.50%	6-7 yo	3	3	20	2	1.50%	0.31%	33.33%	0.00%	100.00%	0.61%	0.57%	0.65%	20%	0%	60%
MF	CS	0.50%	WCBA	3	6	20	2	0.41%	0.66%	100.00%	0.00%	100.00%	0.54%	0.51%	0.58%	0%	0%	20%
MF	CS	0.50%	WCBA	3	6	20	3	0.41%	0.66%	100.00%	100.00%	100.00%	0.54%	0.51%	0.58%	0%	0%	0%
MF	CS	0.50%	WCBA	3	6	20	4	0.41%	0.66%	100.00%	100.00%	100.00%	0.54%	0.51%	0.58%	0%	0%	0%
MF	CS	0.50%	Adults	2	10	20	2	0.51%	0.80%	100.00%	0.00%	100.00%	0.54%	0.51%	0.57%	0%	0%	20%
ICT	SRS	0.50%	6-7 yo	2	6	20	4	1.77%	0.34%	100.00%	50.00%	100.00%	0.61%	0.57%	0.67%	20%	0%	60%
MF	CS	0.50%	Adults	2	10	20	3	0.51%	0.80%	100.00%	57.50%	100.00%	0.54%	0.51%	0.57%	0%	0%	0%
MF	CS	0.50%	WCBA	3	6	20	1	0.41%	0.66%	50.00%	0.00%	100.00%	0.54%	0.51%	0.58%	0%	0%	40%
MF	CS	0.50%	Adults	2	10	20	1	0.51%	0.80%	50.00%	0.00%	100.00%	0.54%	0.51%	0.57%	0%	0%	40%
MF	CS	0.50%	Adults	2	10	20	4	0.51%	0.80%	0.00%	0.00%	0.00%	0.54%	0.51%	0.57%	0%	0%	0%
MF	CS	0.50%	WCBA	2	10	20	2	0.46%	0.72%	100.00%	0.00%	100.00%	0.54%	0.51%	0.58%	0%	0%	20%
MF	CS	0.50%	WCBA	2	10	20	3	0.46%	0.72%	100.00%	70.00%	100.00%	0.54%	0.51%	0.58%	0%	0%	20%
MF	CS	0.50%	WCBA	2	10	20	4	0.46%	0.72%	100.00%	100.00%	100.00%	0.54%	0.51%	0.58%	0%	0%	0%
MF	CS	0.50%	WCBA	2	10	20	1	0.46%	0.72%	50.00%	0.00%	100.00%	0.54%	0.51%	0.58%	0%	0%	40%
MF	CS	0.50%	Adults	3	10	20	1	0.56%	0.79%	100.00%	0.00%	100.00%	0.54%	0.52%	0.59%	20%	0%	60%
WB	SRS	0.50%	<5 yrs	2	3	20	8	4.96%	0.26%	100.00%	50.00%	100.00%	0.67%	0.62%	0.73%	20%	0%	60%
MF	CS	0.50%	Adults	3	10	20	2	0.56%	0.79%	100.00%	0.00%	100.00%	0.54%	0.52%	0.59%	0%	0%	20%
MF	CS	0.50%	Adults	3	10	20	3	0.56%	0.79%	100.00%	100.00%	100.00%	0.54%	0.52%	0.59%	0%	0%	20%
MF	CS	0.50%	Adults	3	10	20	4	0.56%	0.79%	100.00%	100.00%	100.00%	0.54%	0.52%	0.59%	0%	0%	0%
MF	CS	0.50%	WCBA	3	10	20	1	0.51%	0.72%	75.00%	0.00%	100.00%	0.54%	0.51%	0.59%	20%	0%	40%
MF	CS	0.50%	WCBA	3	10	20	2	0.51%	0.72%	100.00%	0.00%	100.00%	0.54%	0.51%	0.59%	0%	0%	20%
MF	CS	0.50%	WCBA	3	10	20	3	0.51%	0.72%	100.00%	100.00%	100.00%	0.54%	0.51%	0.59%	0%	0%	20%
WB	SRS	0.50%	<5 yrs	3	3	20	8	5.23%	0.26%	100.00%	50.00%	100.00%	0.67%	0.62%	0.74%	20%	0%	80%
MF	CS	0.50%	WCBA	3	10	20	4	0.51%	0.72%	100.00%	100.00%	100.00%	0.54%	0.51%	0.59%	0%	0%	0%
MF	CS	0.50%	6-7 yo	1	3	100	1	0.10%	0.20%	0.00%	0.00%	0.00%	0.55%	0.48%	0.63%	0%	0%	0%
MF	CS	0.50%	6-7 yo	1	3	100	2	0.10%	0.20%	0.00%	0.00%	0.00%	0.55%	0.48%	0.63%	0%	0%	0%
MF	CS	0.50%	6-7 yo	1	3	100	3	0.10%	0.20%	0.00%	0.00%	0.00%	0.55%	0.48%	0.63%	0%	0%	0%
MF	CS	0.50%	6-7 yo	1	3	100	4	0.10%	0.20%	0.00%	0.00%	0.00%	0.55%	0.48%	0.63%	0%	0%	0%
MF	CS	0.50%	6-7 yo	3	3	100	1	0.10%	0.19%	0.00%	0.00%	0.00%	0.55%	0.49%	0.61%	0%	0%	0%
MF	CS	0.50%	6-7 yo	3	3	100	2	0.10%	0.19%	0.00%	0.00%	100.00%	0.55%	0.49%	0.61%	0%	0%	0%
MF	CS	0.50%	6-7 yo	3	3	100	3	0.10%	0.19%	0.00%	0.00%	87.50%	0.55%	0.49%	0.61%	0%	0%	0%
MF	CS	0.50%	6-7 yo	3	3	100	4	0.10%	0.19%	0.00%	0.00%	0.00%	0.55%	0.49%	0.61%	0%	0%	0%
MF	SRS	0.50%	WCBA	2	6	100	1	0.40%	0.89%	33.33%	0.00%	100.00%	0.69%	0.58%	0.86%	20%	0%	60%
MF	SRS	0.50%	WCBA	1	10	100	2	0.44%	0.98%	100.00%	0.00%	100.00%	0.69%	0.58%	0.86%	20%	0%	40%
MF	SRS	0.50%	WCBA	1	10	100	1	0.44%	0.98%	33.33%	0.00%	100.00%	0.69%	0.58%	0.86%	20%	0%	60%
MF	CS	0.50%	6-7 yo	2	3	100	1	0.10%	0.19%	0.00%	0.00%	0.00%	0.55%	0.49%	0.61%	0%	0%	0%
MF	CS	0.50%	6-7 yo	2	3	100	2	0.10%	0.19%	0.00%	0.00%	0.00%	0.55%	0.49%	0.61%	0%	0%	0%
MF	CS	0.50%	6-7 yo	2	3	100	3	0.10%	0.19%	0.00%	0.00%	0.00%	0.55%	0.49%	0.61%	0%	0%	0%
MF	CS	0.50%	6-7 yo	2	3	100	4	0.10%	0.19%	0.00%	0.00%	0.00%	0.55%	0.49%	0.61%	0%	0%	0%
MF	CS	0.50%	6-7 yo	1	6	100	4	0.10%	0.19%	100.00%	100.00%	100.00%	0.55%	0.49%	0.62%	0%	0%	0%
MF	CS	0.50%	6-7 yo	1	6	100	1	0.10%	0.19%	0.00%	0.00%	31.25%	0.55%	0.49%	0.62%	0%	0%	0%
MF	CS	0.50%	6-7 yo	1	6	100	2	0.10%	0.19%	0.00%	0.00%	100.00%	0.55%	0.49%	0.62%	0%	0%	0%
MF	CS	0.50%	6-7 yo	1	6	100	3	0.10%	0.19%	0.00%	0.00%	82.50%	0.55%	0.49%	0.62%	0%	0%	0%
MF	CS	0.50%	6-7 yo	2	6	100	3	0.10%	0.18%	100.00%	0.00%	100.00%	0.55%	0.49%	0.63%	0%	0%	20%
MF	CS	0.50%	6-7 yo	2	6	100	4	0.10%	0.18%	100.00%	100.00%	100.00%	0.55%	0.49%	0.63%	0%	0%	0%
MF	CS	0.50%	6-7 yo	2	6	100	2	0.10%	0.18%	33.33%	0.00%	100.00%	0.55%	0.49%	0.63%	0%	0%	20%
MF	CS	0.50%	6-7 yo	2	6	100	1	0.10%	0.18%	0.00%	0.00%	100.00%	0.55%	0.49%	0.63%	0%	0%	20%
MF	CS	0.50%	6-7 yo	1	10	100	2	0.10%	0.18%	100.00%	0.00%	100.00%	0.55%	0.49%	0.63%	0%	0%	20%
MF	CS	0.50%	6-7 yo	1	10	100	3	0.10%	0.18%	100.00%	0.00%	100.00%	0.55%	0.49%	0.63%	0%	0%	20%
MF	CS	0.50%	6-7 yo	1	10	100	4	0.10%	0.18%	100.00%	100.00%	100.00%	0.55%	0.49%	0.63%	0%	0%	20%
MF	CS	0.50%	6-7 yo	1	10	100	1	0.10%	0.18%	0.00%	0.00%	100.00%	0.55%	0.49%	0.63%	0%	0%	20%
MF	CS	0.50%	6-7 yo	3	6	100	2	0.15%	0.25%	100.00%	0.00%	100.00%	0.55%	0.49%	0.64%	0%	0%	20%
MF	CS	0.50%	6-7 yo	3	6	100	3	0.15%	0.25%	100.00%	0.00%	100.00%	0.55%	0.49%	0.64%	0%	0%	20%
MF	SRS	0.50%	Adults	2	6	100	1	0.42%	0.98%	33.33%	0.00%	100.00%	0.72%	0.58%	0.89%	20%	0%	60%
MF	SRS	0.50%	WCBA	3	6	100	2	0.50%	1.08%	100.00%	0.00%	100.00%	0.72%	0.58%	0.89%	20%	0%	60%
MF	SRS	0.50%	Adults	1	10	100	2	0.50%	1.16%	100.00%	0.00%	100.00%	0.72%	0.58%	0.89%	20%	0%	40%
MF	SRS	0.50%	WCBA	2	10	100	2	0.54%	1.13%	100.00%	0.00%	100.00%	0.72%	0.58%	0.89%	20%	0%	60%
MF	SRS	0.50%	WCBA	2	10	100	3	0.54%	1.13%	100.00%	50.00%	100.00%	0.72%	0.58%	0.89%	20%	0%	60%
MF	SRS	0.50%	WCBA	3	6	100	1	0.50%	1.08%	50.00%	0.00%	100.00%	0.72%	0.58%	0.89%	20%	0%	60%
MF	SRS	0.50%	WCBA	2	10	100	1	0.54%	1.13%	50.00%	0.00%	100.00%	0.72%	0.58%	0.89%	20%	0%	80%
MF	SRS	0.50%	Adults	1	10	100	1	0.50%	1.16%	33.33%	0.00%	100.00%	0.72%	0.58%	0.89%	20%	0%	60%
MF	CS	0.50%	6-7 yo	3	6	100	4	0.15%	0.25%	100.00%	100.00%	100.00%	0.55%	0.49%	0.64%	0%	0%	20%
MF	CS	0.50%	6-7 yo	3	6	100	1	0.15%	0.25%	50.00%	0.00%	100.00%	0.55%	0.49%	0.64%	0%	0%	40%
MF	CS	0.50%	6-7 yo	2	10	100	2	0.15%	0.24%	100.00%	0.00%	100.00%	0.55%	0.50%	0.64%	0%	0%	40%
MF	CS	0.50%	6-7 yo	2	10	100	3	0.15%	0.24%	100.00%	50.00%	100.00%	0.55%	0.50%	0.64%	0%	0%	20%
MF	CS	0.50%	6-7 yo	2	10	100	4	0.15%	0.24%	100.00%	50.00%	100.00%	0.55%	0.50%	0.64%	0%	0%	20%
MF	CS	0.50%	6-7 yo	2	10	100	1	0.15%	0.24%	50.00%	0.00%	100.00%	0.55%	0.50%	0.64%	0%	0%	40%
MF	SRS	0.50%	Adults	3	6	100	2	0.48%	1.08%	100.00%	0.00%	100.00%	0.75%	0.58%	0.91%	20%	0%	60%
MF	SRS	0.50%	Adults	3	6	100	1	0.48%	1.08%	40.00%	0.00%	100.00%	0.75%	0.58%	0.91%	20%	0%	60%
MF	SRS	0.50%	Adults	2	10	100	2	0.59%	1.29%	100.00%	0.00%	100.00%	0.75%	0.61%	0.92%	20%	0%	60%
MF	SRS	0.50%	Adults	2	10	100	3	0.59%	1.29%	100.00%	50.00%	100.00%	0.75%	0.61%	0.92%	20%	0%	60%
MF	SRS	0.50%	Adults	2	10	100	1	0.59%	1.29%	50.00%	0.00%	100.00%	0.75%	0.61%	0.92%	20%	0%	80%
MF	SRS	0.50%	WCBA	3	10	100	3	0.70%	1.37%	100.00%	50.00%	100.00%	0.75%	0.61%	0.92%	20%	0%	60%
MF	SRS	0.50%	WCBA	3	10	100	4	0.70%	1.37%	100.00%	50.00%	100.00%	0.75%	0.61%	0.92%	20%	0%	60%
WB	TAS	0.50%	6-7 yo	2	3	20	8	8.62%	0.51%	100.00%	0.00%	100.00%	0.77%	0.69%	0.86%	20%	0%	40%
WB	TAS	2.00%	6-7 yo	2	3	20	8	8.58%	0.51%	100.00%	0.00%	100.00%	0.77%	0.69%	0.86%	20%	0%	40%
MF	CS	0.50%	6-7 yo	3	10	100	1	0.20%	0.29%	50.00%	0.00%	100.00%	0.55%	0.50%	0.66%	20%	0%	40%
MF	CS	0.50%	6-7 yo	3	10	100	2	0.20%	0.29%	100.00%	0.00%	100.00%	0.55%	0.50%	0.66%	0%	0%	40%
MF	CS	0.50%	6-7 yo	3	10	100	3	0.20%	0.29%	100.00%	50.00%	100.00%	0.55%	0.50%	0.66%	0%	0%	40%
MF	CS	0.50%	6-7 yo	3	10	100	4	0.20%	0.29%	100.00%	100.00%	100.00%	0.55%	0.50%	0.66%	0%	0%	20%
WB	TAS	0.50%	6-7 yo	1	6	20	8	8.86%	0.52%	100.00%	0.00%	100.00%	0.77%	0.69%	0.88%	20%	0%	40%
WB	TAS	0.50%	6-7 yo	1	6	20	10	8.86%	0.52%	100.00%	100.00%	100.00%	0.77%	0.69%	0.88%	20%	0%	40%
WB	TAS	0.50%	6-7 yo	3	3	20	8	9.12%	0.53%	100.00%	0.00%	100.00%	0.77%	0.69%	0.87%	20%	0%	60%
WB	TAS	0.50%	6-7 yo	3	3	20	10	9.12%	0.53%	100.00%	50.00%	100.00%	0.77%	0.69%	0.87%	20%	0%	40%
WB	TAS	2.00%	6-7 yo	3	3	20	8	9.10%	0.53%	100.00%	0.00%	100.00%	0.78%	0.69%	0.87%	20%	0%	60%
WB	TAS	2.00%	6-7 yo	3	3	20	10	9.10%	0.53%	100.00%	50.00%	100.00%	0.78%	0.69%	0.87%	20%	0%	40%
MF	SRS	0.50%	Adults	3	10	100	3	0.68%	1.37%	100.00%	50.00%	100.00%	0.78%	0.61%	0.94%	20%	0%	60%
MF	SRS	0.50%	Adults	3	10	100	4	0.68%	1.37%	100.00%	50.00%	100.00%	0.78%	0.61%	0.94%	20%	0%	60%
MF	SRS	0.50%	6-7 yo	3	10	500	3	0.50%	1.01%	100.00%	0.00%	100.00%	0.78%	0.50%	1.29%	20%	0%	60%
MF	SRS	0.50%	6-7 yo	3	10	500	4	0.50%	1.01%	100.00%	0.00%	100.00%	0.78%	0.50%	1.29%	20%	0%	60%
MF	SRS	0.50%	6-7 yo	3	10	500	2	0.50%	1.01%	50.00%	0.00%	100.00%	0.78%	0.50%	1.29%	20%	0%	60%
MF	SRS	0.50%	6-7 yo	3	10	500	1	0.50%	1.01%	33.33%	0.00%	100.00%	0.78%	0.50%	1.29%	20%	0%	60%
WB	TAS	2.00%	6-7 yo	2	6	20	8	9.95%	0.56%	100.00%	0.00%	100.00%	0.78%	0.69%	0.93%	20%	0%	60%
WB	TAS	2.00%	6-7 yo	2	6	20	10	9.95%	0.56%	100.00%	50.00%	100.00%	0.78%	0.69%	0.93%	20%	0%	60%
WB	TAS	2.00%	6-7 yo	2	6	20	12	9.95%	0.56%	100.00%	50.00%	100.00%	0.78%	0.69%	0.93%	20%	0%	60%
WB	TAS	0.50%	6-7 yo	2	6	20	8	10.67%	0.60%	100.00%	0.00%	100.00%	0.79%	0.69%	0.94%	20%	0%	60%
WB	TAS	0.50%	6-7 yo	2	6	20	10	10.67%	0.60%	100.00%	50.00%	100.00%	0.79%	0.69%	0.94%	20%	0%	60%
WB	TAS	0.50%	6-7 yo	2	6	20	12	10.67%	0.60%	100.00%	50.00%	100.00%	0.79%	0.69%	0.94%	20%	0%	60%
WB	TAS	0.50%	6-7 yo	3	6	20	8	12.66%	0.69%	100.00%	33.33%	100.00%	0.80%	0.70%	0.97%	20%	0%	60%
WB	TAS	0.50%	6-7 yo	3	6	20	10	12.66%	0.69%	100.00%	50.00%	100.00%	0.80%	0.70%	0.97%	20%	0%	60%
WB	TAS	0.50%	6-7 yo	3	6	20	12	12.66%	0.69%	100.00%	40.00%	100.00%	0.80%	0.70%	0.97%	20%	0%	60%
WB	TAS	0.50%	6-7 yo	2	10	20	8	12.38%	0.70%	100.00%	0.00%	100.00%	0.80%	0.69%	1.04%	20%	0%	60%
WB	TAS	0.50%	6-7 yo	2	10	20	10	12.38%	0.70%	100.00%	50.00%	100.00%	0.80%	0.69%	1.04%	20%	0%	60%
WB	TAS	0.50%	6-7 yo	2	10	20	12	12.38%	0.70%	100.00%	50.00%	100.00%	0.80%	0.69%	1.04%	20%	0%	60%
WB	TAS	2.00%	6-7 yo	3	6	20	8	12.95%	0.71%	100.00%	33.33%	100.00%	0.81%	0.70%	0.98%	20%	0%	80%
WB	TAS	2.00%	6-7 yo	3	6	20	10	12.95%	0.71%	100.00%	49.00%	100.00%	0.81%	0.70%	0.98%	20%	0%	80%
WB	TAS	2.00%	6-7 yo	3	6	20	12	12.95%	0.71%	100.00%	50.00%	100.00%	0.81%	0.70%	0.98%	20%	0%	80%
WB	TAS	2.00%	6-7 yo	2	10	20	8	13.25%	0.75%	100.00%	0.00%	100.00%	0.81%	0.69%	1.03%	20%	0%	60%
WB	TAS	2.00%	6-7 yo	2	10	20	10	13.25%	0.75%	100.00%	50.00%	100.00%	0.81%	0.69%	1.03%	20%	0%	60%
WB	TAS	2.00%	6-7 yo	2	10	20	12	13.25%	0.75%	100.00%	50.00%	100.00%	0.81%	0.69%	1.03%	20%	0%	60%
MF	CS	2.00%	6-7 yo	3	3	20	1	0.10%	0.19%	0.00%	0.00%	0.00%	0.58%	0.46%	0.71%	0%	0%	0%
MF	CS	2.00%	6-7 yo	3	3	20	2	0.10%	0.19%	0.00%	0.00%	0.00%	0.58%	0.46%	0.71%	0%	0%	0%
MF	CS	2.00%	6-7 yo	3	3	20	3	0.10%	0.19%	0.00%	0.00%	0.00%	0.58%	0.46%	0.71%	0%	0%	0%
MF	CS	2.00%	6-7 yo	3	3	20	4	0.10%	0.19%	0.00%	0.00%	0.00%	0.58%	0.46%	0.71%	0%	0%	0%
MF	CS	2.00%	6-7 yo	1	3	20	1	0.10%	0.20%	0.00%	0.00%	0.00%	0.58%	0.47%	0.71%	0%	0%	0%
MF	CS	2.00%	6-7 yo	1	3	20	2	0.10%	0.20%	0.00%	0.00%	0.00%	0.58%	0.47%	0.71%	0%	0%	0%
MF	CS	2.00%	6-7 yo	1	3	20	3	0.10%	0.20%	0.00%	0.00%	0.00%	0.58%	0.47%	0.71%	0%	0%	0%
MF	CS	2.00%	6-7 yo	1	3	20	4	0.10%	0.20%	0.00%	0.00%	0.00%	0.58%	0.47%	0.71%	0%	0%	0%
MF	CS	2.00%	6-7 yo	2	10	20	1	0.14%	0.24%	100.00%	0.00%	100.00%	0.58%	0.47%	0.71%	0%	0%	20%
MF	CS	2.00%	6-7 yo	2	10	20	2	0.14%	0.24%	100.00%	0.00%	100.00%	0.58%	0.47%	0.71%	0%	0%	20%
MF	CS	2.00%	6-7 yo	2	10	20	3	0.14%	0.24%	100.00%	100.00%	100.00%	0.58%	0.47%	0.71%	0%	0%	0%
WB	TAS	2.00%	6-7 yo	3	10	20	8	16.26%	0.89%	100.00%	33.33%	100.00%	0.84%	0.70%	1.12%	20%	0%	80%
WB	TAS	2.00%	6-7 yo	3	10	20	10	16.26%	0.89%	100.00%	50.00%	100.00%	0.84%	0.70%	1.12%	20%	0%	80%
WB	TAS	2.00%	6-7 yo	3	10	20	12	16.26%	0.89%	100.00%	50.00%	100.00%	0.84%	0.70%	1.12%	20%	0%	80%
ICT	TAS	2.00%	6-7 yo	2	3	100	4	2.11%	0.61%	12.50%	0.00%	50.00%	0.84%	0.67%	1.07%	20%	0%	40%
ICT	TAS	2.00%	6-7 yo	2	3	100	2	2.11%	0.61%	7.14%	0.00%	25.00%	0.84%	0.67%	1.07%	20%	0%	40%
MF	CS	2.00%	6-7 yo	2	10	20	4	0.14%	0.24%	100.00%	100.00%	100.00%	0.58%	0.47%	0.71%	0%	0%	0%
MF	CS	2.00%	6-7 yo	2	3	20	1	0.10%	0.19%	0.00%	0.00%	0.00%	0.58%	0.47%	0.71%	0%	0%	0%
MF	CS	2.00%	6-7 yo	2	3	20	2	0.10%	0.19%	0.00%	0.00%	0.00%	0.58%	0.47%	0.71%	0%	0%	0%
WB	TAS	0.50%	6-7 yo	3	10	20	8	17.03%	0.94%	100.00%	33.33%	100.00%	0.84%	0.70%	1.12%	20%	0%	80%
WB	TAS	0.50%	6-7 yo	3	10	20	10	17.03%	0.94%	100.00%	50.00%	100.00%	0.84%	0.70%	1.12%	20%	0%	80%
WB	TAS	0.50%	6-7 yo	3	10	20	12	17.03%	0.94%	100.00%	50.00%	100.00%	0.84%	0.70%	1.12%	20%	0%	80%
MF	CS	2.00%	6-7 yo	2	3	20	3	0.10%	0.19%	0.00%	0.00%	0.00%	0.58%	0.47%	0.71%	0%	0%	0%
MF	CS	2.00%	6-7 yo	2	3	20	4	0.10%	0.19%	0.00%	0.00%	0.00%	0.58%	0.47%	0.71%	0%	0%	0%
MF	CS	2.00%	6-7 yo	1	6	20	1	0.10%	0.19%	0.00%	0.00%	0.00%	0.58%	0.48%	0.71%	0%	0%	0%
MF	CS	2.00%	6-7 yo	1	6	20	2	0.10%	0.19%	0.00%	0.00%	0.00%	0.58%	0.48%	0.71%	0%	0%	0%
MF	CS	2.00%	6-7 yo	1	6	20	3	0.10%	0.19%	0.00%	0.00%	0.00%	0.58%	0.48%	0.71%	0%	0%	0%
MF	CS	2.00%	6-7 yo	1	6	20	4	0.10%	0.19%	0.00%	0.00%	0.00%	0.58%	0.48%	0.71%	0%	0%	0%
MF	CS	2.00%	6-7 yo	2	6	20	1	0.10%	0.18%	0.00%	0.00%	100.00%	0.58%	0.47%	0.71%	0%	0%	20%
MF	CS	2.00%	6-7 yo	2	6	20	2	0.10%	0.18%	0.00%	0.00%	100.00%	0.58%	0.47%	0.71%	0%	0%	0%
ICT	TAS	0.50%	6-7 yo	2	3	100	2	2.09%	0.61%	6.25%	0.00%	25.00%	0.85%	0.67%	1.07%	20%	0%	40%
MF	CS	2.00%	6-7 yo	2	6	20	3	0.10%	0.18%	0.00%	0.00%	0.00%	0.58%	0.47%	0.71%	0%	0%	0%
MF	CS	2.00%	6-7 yo	2	6	20	4	0.10%	0.18%	0.00%	0.00%	0.00%	0.58%	0.47%	0.71%	0%	0%	0%
MF	CS	2.00%	6-7 yo	1	10	20	2	0.10%	0.18%	100.00%	0.00%	100.00%	0.58%	0.47%	0.71%	0%	0%	0%
MF	CS	2.00%	6-7 yo	1	10	20	3	0.10%	0.18%	50.00%	2.50%	97.50%	0.58%	0.47%	0.71%	0%	0%	0%
ICT	TAS	0.50%	6-7 yo	3	3	100	8	2.19%	0.63%	100.00%	0.00%	100.00%	0.86%	0.67%	1.07%	20%	0%	40%
ICT	TAS	0.50%	6-7 yo	3	3	100	6	2.19%	0.63%	50.00%	0.00%	100.00%	0.86%	0.67%	1.07%	20%	0%	60%
ICT	TAS	0.50%	6-7 yo	3	3	100	4	2.19%	0.63%	18.18%	0.00%	66.67%	0.86%	0.67%	1.07%	20%	0%	60%
ICT	TAS	0.50%	6-7 yo	3	3	100	2	2.19%	0.63%	9.09%	0.00%	30.02%	0.86%	0.67%	1.07%	20%	0%	60%
ICT	TAS	2.00%	6-7 yo	3	3	100	8	2.23%	0.64%	100.00%	0.00%	100.00%	0.86%	0.67%	1.08%	20%	0%	40%
ICT	TAS	2.00%	6-7 yo	3	3	100	6	2.23%	0.64%	50.00%	0.00%	100.00%	0.86%	0.67%	1.08%	20%	0%	60%
ICT	TAS	2.00%	6-7 yo	3	3	100	4	2.23%	0.64%	20.00%	0.00%	60.67%	0.86%	0.67%	1.08%	20%	0%	60%
ICT	TAS	2.00%	6-7 yo	3	3	100	2	2.23%	0.64%	9.09%	0.00%	28.61%	0.86%	0.67%	1.08%	20%	0%	60%
MF	CS	2.00%	6-7 yo	1	10	20	1	0.10%	0.18%	0.00%	0.00%	100.00%	0.58%	0.47%	0.71%	0%	0%	20%
MF	CS	2.00%	6-7 yo	1	10	20	4	0.10%	0.18%	0.00%	0.00%	0.00%	0.58%	0.47%	0.71%	0%	0%	0%
MF	CS	2.00%	6-7 yo	3	6	20	1	0.14%	0.25%	100.00%	0.00%	100.00%	0.59%	0.47%	0.72%	0%	0%	20%
MF	CS	2.00%	6-7 yo	3	6	20	2	0.14%	0.25%	100.00%	0.00%	100.00%	0.59%	0.47%	0.72%	0%	0%	20%
ICT	TAS	2.00%	6-7 yo	2	6	100	8	2.49%	0.69%	100.00%	0.00%	100.00%	0.87%	0.67%	1.11%	20%	0%	40%
ICT	TAS	2.00%	6-7 yo	2	6	100	6	2.49%	0.69%	50.00%	0.00%	100.00%	0.87%	0.67%	1.11%	20%	0%	60%
ICT	TAS	2.00%	6-7 yo	2	6	100	4	2.49%	0.69%	16.67%	0.00%	60.00%	0.87%	0.67%	1.11%	20%	0%	60%
ICT	TAS	2.00%	6-7 yo	2	6	100	2	2.49%	0.69%	8.33%	0.00%	27.27%	0.87%	0.67%	1.11%	20%	0%	60%
MF	CS	2.00%	6-7 yo	3	6	20	3	0.14%	0.25%	100.00%	100.00%	100.00%	0.59%	0.47%	0.72%	0%	0%	0%
MF	CS	2.00%	6-7 yo	3	6	20	4	0.14%	0.25%	0.00%	0.00%	0.00%	0.59%	0.47%	0.72%	0%	0%	0%
MF	CS	2.00%	6-7 yo	3	10	20	1	0.14%	0.22%	100.00%	0.00%	100.00%	0.59%	0.47%	0.70%	0%	0%	40%
MF	CS	2.00%	6-7 yo	3	10	20	2	0.14%	0.22%	100.00%	65.00%	100.00%	0.59%	0.47%	0.70%	0%	0%	20%
MF	CS	2.00%	6-7 yo	3	10	20	3	0.14%	0.22%	100.00%	100.00%	100.00%	0.59%	0.47%	0.70%	0%	0%	0%
MF	CS	2.00%	6-7 yo	3	10	20	4	0.14%	0.22%	100.00%	100.00%	100.00%	0.59%	0.47%	0.70%	0%	0%	0%
ICT	CS	0.50%	6-7 yo	1	3	20	4	1.31%	0.27%	100.00%	0.00%	100.00%	0.59%	0.54%	0.64%	0%	0%	20%
ICT	SRS	0.50%	WCBA	1	3	20	2	3.44%	1.07%	16.67%	0.00%	50.00%	0.88%	0.79%	0.95%	20%	0%	60%
ICT	SRS	0.50%	WCBA	2	3	20	3	3.56%	1.08%	50.00%	0.00%	100.00%	0.88%	0.80%	0.96%	20%	0%	60%
ICT	TAS	0.50%	6-7 yo	2	6	100	8	2.58%	0.72%	100.00%	0.00%	100.00%	0.88%	0.67%	1.13%	20%	0%	60%
ICT	TAS	0.50%	6-7 yo	2	6	100	6	2.58%	0.72%	50.00%	0.00%	100.00%	0.88%	0.67%	1.13%	20%	0%	60%
ICT	TAS	0.50%	6-7 yo	2	6	100	4	2.58%	0.72%	16.67%	0.00%	57.29%	0.88%	0.67%	1.13%	20%	0%	60%
ICT	TAS	0.50%	6-7 yo	2	6	100	2	2.58%	0.72%	8.33%	0.00%	28.57%	0.88%	0.67%	1.13%	20%	0%	60%
ICT	TAS	0.50%	6-7 yo	2	10	100	8	3.78%	0.98%	100.00%	0.00%	100.00%	0.90%	0.69%	1.24%	20%	0%	60%
ICT	TAS	0.50%	6-7 yo	2	10	100	6	3.78%	0.98%	50.00%	0.00%	100.00%	0.90%	0.69%	1.24%	20%	0%	60%
ICT	TAS	0.50%	6-7 yo	2	10	100	4	3.78%	0.98%	16.67%	0.00%	66.67%	0.90%	0.69%	1.24%	20%	0%	60%
ICT	TAS	0.50%	6-7 yo	2	10	100	2	3.78%	0.98%	9.09%	0.00%	25.00%	0.90%	0.69%	1.24%	20%	0%	60%
ICT	CS	0.50%	6-7 yo	1	3	20	1	1.31%	0.27%	0.00%	0.00%	30.17%	0.59%	0.54%	0.64%	0%	0%	40%
ICT	CS	0.50%	6-7 yo	1	3	20	2	1.31%	0.27%	0.00%	0.00%	100.00%	0.59%	0.54%	0.64%	0%	0%	40%
ICT	TAS	0.50%	6-7 yo	3	6	100	8	3.10%	0.83%	100.00%	0.00%	100.00%	0.90%	0.67%	1.17%	20%	0%	60%
ICT	TAS	2.00%	6-7 yo	3	6	100	8	3.26%	0.88%	100.00%	33.33%	100.00%	0.90%	0.67%	1.16%	20%	0%	60%
ICT	TAS	0.50%	6-7 yo	3	6	100	6	3.10%	0.83%	50.00%	0.00%	100.00%	0.90%	0.67%	1.17%	20%	0%	60%
ICT	TAS	2.00%	6-7 yo	3	6	100	6	3.26%	0.88%	50.00%	0.00%	100.00%	0.90%	0.67%	1.16%	20%	0%	60%
ICT	TAS	2.00%	6-7 yo	3	6	100	4	3.26%	0.88%	25.00%	0.00%	66.67%	0.90%	0.67%	1.16%	20%	0%	60%
ICT	TAS	0.50%	6-7 yo	3	6	100	4	3.10%	0.83%	22.22%	0.00%	66.67%	0.90%	0.67%	1.17%	20%	0%	60%
ICT	TAS	0.50%	6-7 yo	3	6	100	2	3.10%	0.83%	11.11%	0.00%	33.33%	0.90%	0.67%	1.17%	20%	0%	60%
ICT	TAS	2.00%	6-7 yo	3	6	100	2	3.26%	0.88%	11.11%	0.00%	33.33%	0.90%	0.67%	1.16%	20%	0%	60%
ICT	SRS	0.50%	Adults	1	3	20	3	3.59%	1.15%	33.33%	0.00%	100.00%	0.90%	0.81%	1.00%	20%	0%	40%
ICT	SRS	0.50%	Adults	1	3	20	2	3.59%	1.15%	15.38%	0.00%	42.86%	0.90%	0.81%	1.00%	20%	0%	60%
ICT	TAS	2.00%	6-7 yo	2	10	100	8	3.78%	1.00%	100.00%	0.00%	100.00%	0.91%	0.68%	1.21%	20%	0%	60%
ICT	TAS	2.00%	6-7 yo	2	10	100	6	3.78%	1.00%	50.00%	0.00%	100.00%	0.91%	0.68%	1.21%	20%	0%	60%
ICT	TAS	2.00%	6-7 yo	2	10	100	4	3.78%	1.00%	16.67%	0.00%	60.00%	0.91%	0.68%	1.21%	20%	0%	60%
ICT	TAS	2.00%	6-7 yo	2	10	100	2	3.78%	1.00%	9.09%	0.00%	28.57%	0.91%	0.68%	1.21%	20%	0%	60%
ICT	SRS	0.50%	Adults	2	3	20	3	3.74%	1.18%	50.00%	0.00%	100.00%	0.91%	0.82%	1.00%	20%	0%	60%
ICT	CS	0.50%	6-7 yo	1	3	20	3	1.31%	0.27%	0.00%	0.00%	100.00%	0.59%	0.54%	0.64%	0%	0%	20%
ICT	CS	0.50%	6-7 yo	2	3	20	4	1.39%	0.29%	100.00%	0.00%	100.00%	0.60%	0.54%	0.65%	0%	0%	20%
ICT	CS	0.50%	6-7 yo	2	3	20	3	1.39%	0.29%	50.00%	0.00%	100.00%	0.60%	0.54%	0.65%	0%	0%	40%
ICT	CS	0.50%	6-7 yo	2	3	20	1	1.39%	0.29%	0.00%	0.00%	33.33%	0.60%	0.54%	0.65%	0%	0%	40%
ICT	TAS	2.00%	6-7 yo	3	10	100	8	5.03%	1.23%	100.00%	10.00%	100.00%	0.94%	0.69%	1.33%	20%	0%	60%
ICT	TAS	2.00%	6-7 yo	3	10	100	6	5.03%	1.23%	60.00%	0.00%	100.00%	0.94%	0.69%	1.33%	20%	0%	60%
ICT	TAS	2.00%	6-7 yo	3	10	100	4	5.03%	1.23%	25.00%	0.00%	66.67%	0.94%	0.69%	1.33%	20%	0%	60%
ICT	TAS	2.00%	6-7 yo	3	10	100	2	5.03%	1.23%	12.50%	0.00%	33.33%	0.94%	0.69%	1.33%	20%	0%	60%
ICT	TAS	0.50%	6-7 yo	3	10	100	8	5.23%	1.30%	100.00%	49.25%	100.00%	0.96%	0.69%	1.31%	20%	0%	60%
ICT	TAS	0.50%	6-7 yo	3	10	100	6	5.23%	1.30%	60.00%	0.00%	100.00%	0.96%	0.69%	1.31%	20%	0%	60%
ICT	TAS	0.50%	6-7 yo	3	10	100	4	5.23%	1.30%	25.00%	0.00%	66.67%	0.96%	0.69%	1.31%	20%	0%	60%
ICT	TAS	0.50%	6-7 yo	3	10	100	2	5.23%	1.30%	12.50%	0.00%	33.33%	0.96%	0.69%	1.31%	20%	0%	60%
ICT	CS	0.50%	6-7 yo	2	3	20	2	1.39%	0.29%	0.00%	0.00%	100.00%	0.60%	0.54%	0.65%	0%	0%	40%
ICT	CS	0.50%	6-7 yo	1	6	20	3	1.49%	0.30%	100.00%	0.00%	100.00%	0.60%	0.55%	0.65%	0%	0%	40%
ICT	CS	0.50%	6-7 yo	1	6	20	4	1.49%	0.30%	100.00%	0.00%	100.00%	0.60%	0.55%	0.65%	0%	0%	40%
ICT	CS	0.50%	6-7 yo	1	6	20	1	1.49%	0.30%	0.00%	0.00%	33.33%	0.60%	0.55%	0.65%	0%	0%	40%
ICT	CS	0.50%	6-7 yo	1	6	20	2	1.49%	0.30%	0.00%	0.00%	100.00%	0.60%	0.55%	0.65%	0%	0%	40%
ICT	CS	0.50%	6-7 yo	3	3	20	2	1.44%	0.29%	25.00%	0.00%	100.00%	0.60%	0.54%	0.65%	20%	0%	60%
ICT	SRS	0.50%	6-7 yo	1	3	100	6	2.03%	0.71%	50.00%	0.00%	100.00%	1.00%	0.80%	1.24%	20%	0%	40%
ICT	SRS	0.50%	6-7 yo	1	3	100	4	2.03%	0.71%	12.50%	0.00%	50.00%	1.00%	0.80%	1.24%	20%	0%	60%
ICT	SRS	0.50%	6-7 yo	1	3	100	2	2.03%	0.71%	6.25%	0.00%	21.43%	1.00%	0.80%	1.24%	20%	0%	60%
ICT	CS	0.50%	6-7 yo	3	3	20	1	1.44%	0.29%	12.50%	0.00%	37.56%	0.60%	0.54%	0.65%	20%	0%	60%
ICT	CS	0.50%	6-7 yo	3	3	20	4	1.44%	0.29%	100.00%	0.00%	100.00%	0.60%	0.54%	0.65%	0%	0%	20%
ICT	CS	0.50%	6-7 yo	3	3	20	3	1.44%	0.29%	66.67%	0.00%	100.00%	0.60%	0.54%	0.65%	0%	0%	40%
ICT	CS	0.50%	6-7 yo	1	10	20	3	1.56%	0.30%	100.00%	0.00%	100.00%	0.60%	0.55%	0.67%	0%	0%	40%
ICT	SRS	0.50%	6-7 yo	2	3	100	8	2.12%	0.75%	100.00%	0.00%	100.00%	1.02%	0.80%	1.27%	20%	0%	60%
ICT	SRS	0.50%	6-7 yo	2	3	100	6	2.12%	0.75%	50.00%	0.00%	100.00%	1.02%	0.80%	1.27%	20%	0%	60%
ICT	SRS	0.50%	6-7 yo	2	3	100	4	2.12%	0.75%	20.00%	0.00%	57.43%	1.02%	0.80%	1.27%	20%	0%	60%
ICT	SRS	0.50%	6-7 yo	2	3	100	2	2.12%	0.75%	9.09%	0.00%	25.04%	1.02%	0.80%	1.27%	20%	0%	80%
ICT	SRS	0.50%	6-7 yo	1	6	100	8	2.60%	0.90%	100.00%	50.00%	100.00%	1.03%	0.80%	1.27%	20%	0%	80%
ICT	SRS	0.50%	6-7 yo	1	6	100	6	2.60%	0.90%	66.67%	0.00%	100.00%	1.03%	0.80%	1.27%	20%	0%	80%
ICT	CS	0.50%	6-7 yo	1	10	20	4	1.56%	0.30%	100.00%	0.00%	100.00%	0.60%	0.55%	0.67%	0%	0%	40%
ICT	CS	0.50%	6-7 yo	1	10	20	1	1.56%	0.30%	0.00%	0.00%	33.33%	0.60%	0.55%	0.67%	0%	0%	40%
ICT	CS	0.50%	6-7 yo	1	10	20	2	1.56%	0.30%	0.00%	0.00%	100.00%	0.60%	0.55%	0.67%	0%	0%	40%
ICT	CS	0.50%	6-7 yo	2	6	20	3	1.65%	0.32%	100.00%	0.00%	100.00%	0.61%	0.55%	0.66%	20%	0%	60%
ICT	CS	0.50%	6-7 yo	2	6	20	2	1.65%	0.32%	33.33%	0.00%	100.00%	0.61%	0.55%	0.66%	20%	0%	60%
ICT	CS	0.50%	6-7 yo	2	6	20	1	1.65%	0.32%	11.11%	0.00%	40.00%	0.61%	0.55%	0.66%	20%	0%	60%
ICT	CS	0.50%	6-7 yo	2	6	20	4	1.65%	0.32%	100.00%	0.00%	100.00%	0.61%	0.55%	0.66%	0%	0%	40%
ICT	CS	0.50%	6-7 yo	3	6	20	3	1.92%	0.35%	100.00%	0.00%	100.00%	0.61%	0.55%	0.68%	20%	0%	60%
ICT	SRS	0.50%	6-7 yo	3	3	100	8	2.25%	0.79%	100.00%	0.00%	100.00%	1.05%	0.82%	1.27%	20%	0%	60%
ICT	CS	0.50%	6-7 yo	3	6	20	4	1.92%	0.35%	100.00%	33.33%	100.00%	0.61%	0.55%	0.68%	20%	0%	60%
ICT	CS	0.50%	6-7 yo	3	6	20	2	1.92%	0.35%	33.33%	0.00%	100.00%	0.61%	0.55%	0.68%	20%	0%	60%
ICT	CS	0.50%	6-7 yo	3	6	20	1	1.92%	0.35%	14.29%	0.00%	40.04%	0.61%	0.55%	0.68%	20%	0%	60%
ICT	CS	0.50%	6-7 yo	2	10	20	3	2.16%	0.38%	100.00%	0.00%	100.00%	0.61%	0.56%	0.70%	20%	0%	60%
ICT	CS	0.50%	6-7 yo	2	10	20	4	2.16%	0.38%	100.00%	33.33%	100.00%	0.61%	0.56%	0.70%	20%	0%	60%
ICT	CS	0.50%	6-7 yo	2	10	20	2	2.16%	0.38%	33.33%	0.00%	100.00%	0.61%	0.56%	0.70%	20%	0%	60%
ICT	CS	0.50%	6-7 yo	2	10	20	1	2.16%	0.38%	11.11%	0.00%	40.00%	0.61%	0.56%	0.70%	20%	0%	60%
MF	CS	2.00%	6-7 yo	3	3	100	1	0.09%	0.19%	0.00%	0.00%	0.00%	0.62%	0.48%	0.78%	0%	0%	0%
MF	CS	2.00%	6-7 yo	3	3	100	2	0.09%	0.19%	0.00%	0.00%	80.00%	0.62%	0.48%	0.78%	0%	0%	0%
MF	CS	2.00%	6-7 yo	3	3	100	3	0.09%	0.19%	0.00%	0.00%	100.00%	0.62%	0.48%	0.78%	0%	0%	0%
MF	CS	2.00%	6-7 yo	3	3	100	4	0.09%	0.19%	0.00%	0.00%	0.00%	0.62%	0.48%	0.78%	0%	0%	0%
MF	CS	2.00%	6-7 yo	1	6	100	4	0.09%	0.19%	50.00%	2.50%	97.50%	0.62%	0.50%	0.78%	0%	0%	0%
MF	CS	2.00%	6-7 yo	1	6	100	1	0.09%	0.19%	0.00%	0.00%	0.00%	0.62%	0.50%	0.78%	0%	0%	0%
MF	CS	2.00%	6-7 yo	1	6	100	2	0.09%	0.19%	0.00%	0.00%	100.00%	0.62%	0.50%	0.78%	0%	0%	0%
MF	CS	2.00%	6-7 yo	1	6	100	3	0.09%	0.19%	0.00%	0.00%	90.00%	0.62%	0.50%	0.78%	0%	0%	0%
MF	CS	2.00%	6-7 yo	1	3	100	1	0.09%	0.20%	0.00%	0.00%	0.00%	0.62%	0.49%	0.77%	0%	0%	0%
MF	CS	2.00%	6-7 yo	1	3	100	2	0.09%	0.20%	0.00%	0.00%	0.00%	0.62%	0.49%	0.77%	0%	0%	0%
MF	CS	2.00%	6-7 yo	1	3	100	3	0.09%	0.20%	0.00%	0.00%	0.00%	0.62%	0.49%	0.77%	0%	0%	0%
MF	CS	2.00%	6-7 yo	1	3	100	4	0.09%	0.20%	0.00%	0.00%	0.00%	0.62%	0.49%	0.77%	0%	0%	0%
MF	CS	2.00%	6-7 yo	2	6	100	3	0.09%	0.18%	100.00%	0.00%	100.00%	0.62%	0.49%	0.79%	0%	0%	0%
MF	CS	2.00%	6-7 yo	2	6	100	4	0.09%	0.18%	100.00%	20.00%	100.00%	0.62%	0.49%	0.79%	0%	0%	0%
MF	CS	2.00%	6-7 yo	2	6	100	1	0.09%	0.18%	0.00%	0.00%	100.00%	0.62%	0.49%	0.79%	0%	0%	20%
MF	CS	2.00%	6-7 yo	2	6	100	2	0.09%	0.18%	0.00%	0.00%	100.00%	0.62%	0.49%	0.79%	0%	0%	20%
MF	CS	2.00%	6-7 yo	2	3	100	1	0.09%	0.19%	0.00%	0.00%	0.00%	0.62%	0.49%	0.78%	0%	0%	0%
MF	CS	2.00%	6-7 yo	2	3	100	2	0.09%	0.19%	0.00%	0.00%	0.00%	0.62%	0.49%	0.78%	0%	0%	0%
MF	CS	2.00%	6-7 yo	2	3	100	3	0.09%	0.19%	0.00%	0.00%	0.00%	0.62%	0.49%	0.78%	0%	0%	0%
MF	CS	2.00%	6-7 yo	2	3	100	4	0.09%	0.19%	0.00%	0.00%	0.00%	0.62%	0.49%	0.78%	0%	0%	0%
ICT	CS	0.50%	6-7 yo	3	10	20	4	2.93%	0.48%	100.00%	33.33%	100.00%	0.62%	0.56%	0.72%	20%	0%	60%
ICT	CS	0.50%	6-7 yo	3	10	20	3	2.93%	0.48%	66.67%	0.00%	100.00%	0.62%	0.56%	0.72%	20%	0%	60%
ICT	CS	0.50%	6-7 yo	3	10	20	2	2.93%	0.48%	40.00%	0.00%	100.00%	0.62%	0.56%	0.72%	20%	0%	60%
ICT	CS	0.50%	6-7 yo	3	10	20	1	2.93%	0.48%	16.67%	0.00%	44.44%	0.62%	0.56%	0.72%	20%	0%	60%
MF	CS	2.00%	6-7 yo	1	10	100	2	0.09%	0.18%	100.00%	0.00%	100.00%	0.63%	0.50%	0.78%	0%	0%	20%
MF	CS	2.00%	6-7 yo	1	10	100	3	0.09%	0.18%	100.00%	0.00%	100.00%	0.63%	0.50%	0.78%	0%	0%	20%
MF	CS	2.00%	6-7 yo	1	10	100	4	0.09%	0.18%	100.00%	100.00%	100.00%	0.63%	0.50%	0.78%	0%	0%	20%
MF	CS	2.00%	6-7 yo	1	10	100	1	0.09%	0.18%	0.00%	0.00%	100.00%	0.63%	0.50%	0.78%	0%	0%	20%
MF	CS	2.00%	6-7 yo	2	10	100	2	0.18%	0.32%	100.00%	0.00%	100.00%	0.63%	0.50%	0.80%	0%	0%	40%
WB	SRS	0.50%	<5 yrs	3	3	100	40	10.35%	1.05%	100.00%	50.00%	100.00%	1.36%	1.09%	1.69%	20%	0%	60%
MF	CS	2.00%	6-7 yo	2	10	100	3	0.18%	0.32%	100.00%	66.67%	100.00%	0.63%	0.50%	0.80%	0%	0%	40%
MF	CS	2.00%	6-7 yo	2	10	100	4	0.18%	0.32%	100.00%	100.00%	100.00%	0.63%	0.50%	0.80%	0%	0%	20%
MF	CS	2.00%	6-7 yo	2	10	100	1	0.18%	0.32%	50.00%	0.00%	100.00%	0.63%	0.50%	0.80%	0%	0%	40%
MF	CS	2.00%	6-7 yo	3	6	100	2	0.13%	0.25%	100.00%	0.00%	100.00%	0.64%	0.49%	0.81%	0%	0%	20%
MF	CS	2.00%	6-7 yo	3	6	100	3	0.13%	0.25%	100.00%	0.00%	100.00%	0.64%	0.49%	0.81%	0%	0%	20%
MF	CS	2.00%	6-7 yo	3	6	100	4	0.13%	0.25%	100.00%	100.00%	100.00%	0.64%	0.49%	0.81%	0%	0%	20%
MF	CS	2.00%	6-7 yo	3	6	100	1	0.13%	0.25%	50.00%	0.00%	100.00%	0.64%	0.49%	0.81%	0%	0%	40%
MF	CS	2.00%	6-7 yo	3	10	100	1	0.21%	0.36%	50.00%	0.00%	100.00%	0.65%	0.51%	0.81%	20%	0%	40%
MF	CS	2.00%	6-7 yo	3	10	100	2	0.21%	0.36%	100.00%	0.00%	100.00%	0.65%	0.51%	0.81%	0%	0%	40%
MF	CS	2.00%	6-7 yo	3	10	100	3	0.21%	0.36%	100.00%	50.00%	100.00%	0.65%	0.51%	0.81%	0%	0%	40%
MF	CS	2.00%	6-7 yo	3	10	100	4	0.21%	0.36%	100.00%	79.17%	100.00%	0.65%	0.51%	0.81%	0%	0%	20%
WB	CS	0.50%	<5 yrs	1	3	20	8	4.58%	0.23%	100.00%	0.00%	100.00%	0.65%	0.60%	0.70%	0%	0%	40%
WB	CS	0.50%	<5 yrs	1	3	20	10	4.58%	0.23%	100.00%	100.00%	100.00%	0.65%	0.60%	0.70%	0%	0%	20%
MF	SRS	0.50%	WCBA	2	6	500	4	0.44%	2.04%	100.00%	0.00%	100.00%	1.47%	0.91%	2.30%	20%	0%	60%
MF	SRS	0.50%	WCBA	2	6	500	3	0.44%	2.04%	50.00%	0.00%	100.00%	1.47%	0.91%	2.30%	20%	0%	60%
MF	SRS	0.50%	WCBA	2	6	500	2	0.44%	2.04%	25.00%	0.00%	100.00%	1.47%	0.91%	2.30%	20%	0%	60%
MF	SRS	0.50%	WCBA	2	6	500	1	0.44%	2.04%	16.67%	0.00%	60.00%	1.47%	0.91%	2.30%	20%	0%	60%
MF	SRS	0.50%	WCBA	3	3	500	2	0.34%	1.68%	20.00%	0.00%	100.00%	1.47%	0.91%	2.29%	20%	0%	40%
MF	SRS	0.50%	WCBA	3	3	500	1	0.34%	1.68%	14.29%	0.00%	50.00%	1.47%	0.91%	2.29%	20%	0%	40%
MF	SRS	0.50%	WCBA	1	10	500	4	0.49%	2.31%	100.00%	0.00%	100.00%	1.47%	0.91%	2.30%	20%	0%	60%
MF	SRS	0.50%	WCBA	1	10	500	3	0.49%	2.31%	50.00%	0.00%	100.00%	1.47%	0.91%	2.30%	20%	0%	60%
MF	SRS	0.50%	WCBA	1	10	500	2	0.49%	2.31%	25.00%	0.00%	100.00%	1.47%	0.91%	2.30%	20%	0%	60%
MF	SRS	0.50%	WCBA	1	10	500	1	0.49%	2.31%	16.67%	0.00%	60.33%	1.47%	0.91%	2.30%	20%	0%	60%
WB	CS	0.50%	<5 yrs	1	3	20	12	4.58%	0.23%	100.00%	100.00%	100.00%	0.65%	0.60%	0.70%	0%	0%	20%
WB	CS	0.50%	<5 yrs	2	3	20	8	4.85%	0.24%	100.00%	0.00%	100.00%	0.65%	0.60%	0.72%	0%	0%	40%
WB	CS	0.50%	<5 yrs	2	3	20	10	4.85%	0.24%	100.00%	50.00%	100.00%	0.65%	0.60%	0.72%	0%	0%	40%
WB	CS	0.50%	<5 yrs	2	3	20	12	4.85%	0.24%	100.00%	100.00%	100.00%	0.65%	0.60%	0.72%	0%	0%	20%
WB	CS	0.50%	<5 yrs	1	6	20	8	5.01%	0.25%	100.00%	0.00%	100.00%	0.65%	0.60%	0.73%	0%	0%	40%
WB	CS	0.50%	<5 yrs	1	6	20	10	5.01%	0.25%	100.00%	100.00%	100.00%	0.65%	0.60%	0.73%	0%	0%	40%
WB	CS	0.50%	<5 yrs	1	6	20	12	5.01%	0.25%	100.00%	100.00%	100.00%	0.65%	0.60%	0.73%	0%	0%	40%
WB	CS	0.50%	<5 yrs	3	3	20	8	5.13%	0.25%	100.00%	0.00%	100.00%	0.66%	0.60%	0.72%	20%	0%	60%
WB	CS	0.50%	<5 yrs	3	3	20	10	5.13%	0.25%	100.00%	50.00%	100.00%	0.66%	0.60%	0.72%	0%	0%	40%
WB	CS	0.50%	<5 yrs	3	3	20	12	5.13%	0.25%	100.00%	100.00%	100.00%	0.66%	0.60%	0.72%	0%	0%	20%
WB	CS	0.50%	<5 yrs	1	10	20	8	5.06%	0.25%	100.00%	0.00%	100.00%	0.66%	0.60%	0.77%	0%	0%	40%
WB	CS	0.50%	<5 yrs	1	10	20	10	5.06%	0.25%	100.00%	100.00%	100.00%	0.66%	0.60%	0.77%	0%	0%	40%
WB	CS	0.50%	<5 yrs	1	10	20	12	5.06%	0.25%	100.00%	100.00%	100.00%	0.66%	0.60%	0.77%	0%	0%	40%
WB	CS	0.50%	<5 yrs	2	6	20	8	6.08%	0.29%	100.00%	11.67%	100.00%	0.66%	0.60%	0.74%	20%	0%	60%
WB	CS	0.50%	<5 yrs	2	6	20	10	6.08%	0.29%	100.00%	50.00%	100.00%	0.66%	0.60%	0.74%	20%	0%	60%
WB	CS	0.50%	<5 yrs	2	6	20	12	6.08%	0.29%	100.00%	50.00%	100.00%	0.66%	0.60%	0.74%	20%	0%	60%
MF	SRS	0.50%	Adults	1	6	500	2	0.36%	1.98%	14.29%	0.00%	100.00%	1.60%	0.91%	2.30%	20%	0%	40%
MF	SRS	0.50%	Adults	1	6	500	1	0.36%	1.98%	9.09%	0.00%	50.00%	1.60%	0.91%	2.30%	20%	0%	40%
MF	SRS	0.50%	Adults	3	3	500	3	0.35%	1.87%	33.33%	0.00%	100.00%	1.60%	0.91%	2.31%	20%	0%	60%
MF	SRS	0.50%	Adults	3	3	500	2	0.35%	1.87%	20.00%	0.00%	100.00%	1.60%	0.91%	2.31%	20%	0%	60%
MF	SRS	0.50%	Adults	3	3	500	1	0.35%	1.87%	14.29%	0.00%	50.00%	1.60%	0.91%	2.31%	20%	0%	60%
MF	SRS	0.50%	Adults	2	6	500	4	0.43%	2.22%	100.00%	0.00%	100.00%	1.60%	0.91%	2.43%	20%	0%	60%
MF	SRS	0.50%	Adults	2	6	500	3	0.43%	2.22%	50.00%	0.00%	100.00%	1.60%	0.91%	2.43%	20%	0%	60%
MF	SRS	0.50%	Adults	2	6	500	2	0.43%	2.22%	25.00%	0.00%	100.00%	1.60%	0.91%	2.43%	20%	0%	60%
MF	SRS	0.50%	Adults	2	6	500	1	0.43%	2.22%	16.67%	0.00%	50.00%	1.60%	0.91%	2.43%	20%	0%	60%
MF	SRS	0.50%	WCBA	3	6	500	4	0.52%	2.48%	100.00%	0.00%	100.00%	1.61%	0.91%	2.43%	20%	0%	60%
MF	SRS	0.50%	WCBA	3	6	500	3	0.52%	2.48%	60.00%	0.00%	100.00%	1.61%	0.91%	2.43%	20%	0%	60%
MF	SRS	0.50%	WCBA	3	6	500	2	0.52%	2.48%	33.33%	0.00%	100.00%	1.61%	0.91%	2.43%	20%	0%	80%
MF	SRS	0.50%	Adults	1	10	500	4	0.52%	2.67%	100.00%	0.00%	100.00%	1.61%	0.92%	2.43%	20%	0%	60%
MF	SRS	0.50%	Adults	1	10	500	3	0.52%	2.67%	50.00%	0.00%	100.00%	1.61%	0.92%	2.43%	20%	0%	60%
MF	SRS	0.50%	Adults	1	10	500	2	0.52%	2.67%	25.00%	0.00%	100.00%	1.61%	0.92%	2.43%	20%	0%	60%
MF	SRS	0.50%	Adults	1	10	500	1	0.52%	2.67%	16.67%	0.00%	50.00%	1.61%	0.92%	2.43%	20%	0%	60%
MF	SRS	0.50%	Adults	3	6	500	4	0.51%	2.57%	100.00%	0.00%	100.00%	1.70%	0.91%	2.51%	20%	0%	60%
MF	SRS	0.50%	Adults	3	6	500	3	0.51%	2.57%	50.00%	0.00%	100.00%	1.70%	0.91%	2.51%	20%	0%	80%
WB	TAS	0.50%	6-7 yo	3	3	100	40	12.55%	1.89%	100.00%	50.00%	100.00%	2.02%	1.64%	2.42%	20%	0%	60%
WB	TAS	2.00%	6-7 yo	2	6	100	40	13.34%	1.94%	100.00%	50.00%	100.00%	2.02%	1.66%	2.54%	20%	0%	60%
WB	TAS	2.00%	6-7 yo	2	6	100	50	13.34%	1.94%	100.00%	66.25%	100.00%	2.02%	1.66%	2.54%	20%	0%	60%
WB	TAS	2.00%	6-7 yo	2	6	100	60	13.34%	1.94%	100.00%	62.08%	100.00%	2.02%	1.66%	2.54%	20%	0%	60%
WB	TAS	2.00%	6-7 yo	3	3	100	40	12.51%	1.89%	100.00%	50.00%	100.00%	2.02%	1.65%	2.43%	20%	0%	60%
WB	TAS	0.50%	6-7 yo	2	6	100	40	14.17%	2.08%	100.00%	66.67%	100.00%	2.04%	1.65%	2.61%	20%	0%	60%
WB	TAS	0.50%	6-7 yo	2	6	100	50	14.17%	2.08%	100.00%	66.67%	100.00%	2.04%	1.65%	2.61%	20%	0%	60%
WB	TAS	0.50%	6-7 yo	2	6	100	60	14.17%	2.08%	100.00%	94.00%	100.00%	2.04%	1.65%	2.61%	20%	0%	60%
MF	SRS	2.00%	6-7 yo	2	10	20	1	0.15%	0.89%	100.00%	0.00%	100.00%	2.05%	2.02%	2.08%	20%	0%	60%
MF	SRS	2.00%	6-7 yo	3	10	20	1	0.16%	0.86%	100.00%	0.00%	100.00%	2.06%	2.03%	2.09%	20%	0%	80%
WB	TAS	0.50%	6-7 yo	2	10	100	40	15.30%	2.24%	100.00%	66.67%	100.00%	2.08%	1.67%	2.71%	20%	0%	60%
WB	TAS	0.50%	6-7 yo	2	10	100	50	15.30%	2.24%	100.00%	66.67%	100.00%	2.08%	1.67%	2.71%	20%	0%	60%
WB	TAS	0.50%	6-7 yo	2	10	100	60	15.30%	2.24%	100.00%	66.67%	100.00%	2.08%	1.67%	2.71%	20%	0%	60%
WB	TAS	2.00%	6-7 yo	2	10	100	40	15.95%	2.35%	100.00%	75.00%	100.00%	2.09%	1.67%	2.73%	20%	0%	60%
WB	TAS	2.00%	6-7 yo	2	10	100	50	15.95%	2.35%	100.00%	100.00%	100.00%	2.09%	1.67%	2.73%	20%	0%	60%
WB	TAS	2.00%	6-7 yo	2	10	100	60	15.95%	2.35%	100.00%	100.00%	100.00%	2.09%	1.67%	2.73%	20%	0%	60%
WB	TAS	0.50%	6-7 yo	3	6	100	40	16.55%	2.35%	100.00%	50.00%	100.00%	2.10%	1.68%	2.65%	20%	0%	60%
WB	TAS	0.50%	6-7 yo	3	6	100	50	16.55%	2.35%	100.00%	50.00%	100.00%	2.10%	1.68%	2.65%	20%	0%	60%
WB	TAS	0.50%	6-7 yo	3	6	100	60	16.55%	2.35%	100.00%	50.00%	100.00%	2.10%	1.68%	2.65%	20%	0%	60%
WB	CS	0.50%	<5 yrs	3	6	20	8	7.36%	0.34%	100.00%	33.33%	100.00%	0.67%	0.61%	0.76%	20%	0%	60%
WB	CS	0.50%	<5 yrs	3	6	20	10	7.36%	0.34%	100.00%	48.39%	100.00%	0.67%	0.61%	0.76%	20%	0%	60%
WB	CS	0.50%	<5 yrs	3	6	20	12	7.36%	0.34%	100.00%	42.86%	100.00%	0.67%	0.61%	0.76%	20%	0%	60%
WB	CS	0.50%	<5 yrs	2	10	20	8	7.13%	0.34%	100.00%	36.33%	100.00%	0.67%	0.61%	0.79%	20%	0%	60%
WB	CS	0.50%	<5 yrs	2	10	20	10	7.13%	0.34%	100.00%	50.00%	100.00%	0.67%	0.61%	0.79%	20%	0%	60%
WB	CS	0.50%	<5 yrs	2	10	20	12	7.13%	0.34%	100.00%	50.00%	100.00%	0.67%	0.61%	0.79%	20%	0%	60%
MF	CS	0.50%	WCBA	1	3	100	1	0.33%	0.79%	0.00%	0.00%	100.00%	0.68%	0.55%	0.82%	0%	0%	20%
WB	TAS	2.00%	6-7 yo	3	6	100	40	16.87%	2.42%	100.00%	50.00%	100.00%	2.11%	1.68%	2.67%	20%	0%	80%
WB	TAS	2.00%	6-7 yo	3	6	100	50	16.87%	2.42%	100.00%	50.00%	100.00%	2.11%	1.68%	2.67%	20%	0%	60%
WB	TAS	2.00%	6-7 yo	3	6	100	60	16.87%	2.42%	100.00%	50.00%	100.00%	2.11%	1.68%	2.67%	20%	0%	60%
MF	CS	0.50%	WCBA	1	3	100	2	0.33%	0.79%	0.00%	0.00%	100.00%	0.68%	0.55%	0.82%	0%	0%	20%
MF	CS	0.50%	WCBA	1	3	100	3	0.33%	0.79%	0.00%	0.00%	100.00%	0.68%	0.55%	0.82%	0%	0%	0%
MF	CS	0.50%	WCBA	1	3	100	4	0.33%	0.79%	0.00%	0.00%	0.00%	0.68%	0.55%	0.82%	0%	0%	0%
ICT	CS	2.00%	6-7 yo	1	3	20	4	1.35%	0.32%	100.00%	0.00%	100.00%	0.68%	0.55%	0.83%	0%	0%	20%
ICT	CS	2.00%	6-7 yo	1	3	20	1	1.35%	0.32%	0.00%	0.00%	28.57%	0.68%	0.55%	0.83%	0%	0%	40%
ICT	CS	2.00%	6-7 yo	1	3	20	2	1.35%	0.32%	0.00%	0.00%	100.00%	0.68%	0.55%	0.83%	0%	0%	40%
ICT	CS	2.00%	6-7 yo	1	3	20	3	1.35%	0.32%	0.00%	0.00%	100.00%	0.68%	0.55%	0.83%	0%	0%	20%
MF	CS	0.50%	WCBA	2	3	100	4	0.37%	0.87%	100.00%	7.50%	100.00%	0.68%	0.55%	0.81%	0%	0%	0%
MF	CS	0.50%	WCBA	2	3	100	1	0.37%	0.87%	0.00%	0.00%	100.00%	0.68%	0.55%	0.81%	0%	0%	20%
MF	CS	0.50%	WCBA	2	3	100	2	0.37%	0.87%	0.00%	0.00%	100.00%	0.68%	0.55%	0.81%	0%	0%	20%
MF	CS	0.50%	WCBA	2	3	100	3	0.37%	0.87%	0.00%	0.00%	100.00%	0.68%	0.55%	0.81%	0%	0%	0%
MF	CS	0.50%	Adults	1	3	100	4	0.37%	0.88%	100.00%	7.50%	100.00%	0.68%	0.55%	0.82%	0%	0%	0%
MF	CS	0.50%	Adults	1	3	100	1	0.37%	0.88%	0.00%	0.00%	89.17%	0.68%	0.55%	0.82%	0%	0%	20%
MF	CS	0.50%	Adults	1	3	100	2	0.37%	0.88%	0.00%	0.00%	100.00%	0.68%	0.55%	0.82%	0%	0%	20%
MF	CS	0.50%	Adults	1	3	100	3	0.37%	0.88%	0.00%	0.00%	100.00%	0.68%	0.55%	0.82%	0%	0%	0%
ICT	CS	2.00%	6-7 yo	2	3	20	1	1.38%	0.32%	8.33%	0.00%	33.33%	0.68%	0.55%	0.84%	20%	0%	40%
MF	CS	0.50%	WCBA	3	3	100	3	0.37%	0.84%	100.00%	0.00%	100.00%	0.68%	0.56%	0.82%	0%	0%	20%
MF	SRS	2.00%	WCBA	1	10	20	1	0.42%	2.93%	50.00%	0.00%	100.00%	2.16%	2.11%	2.23%	20%	0%	60%
MF	SRS	2.00%	WCBA	2	6	20	1	0.41%	2.84%	50.00%	0.00%	100.00%	2.16%	2.11%	2.22%	20%	0%	60%
WB	TAS	2.00%	6-7 yo	3	10	100	40	19.26%	2.74%	100.00%	50.00%	100.00%	2.17%	1.69%	2.92%	20%	0%	80%
WB	TAS	2.00%	6-7 yo	3	10	100	50	19.26%	2.74%	100.00%	50.00%	100.00%	2.17%	1.69%	2.92%	20%	0%	80%
WB	TAS	2.00%	6-7 yo	3	10	100	60	19.26%	2.74%	100.00%	50.00%	100.00%	2.17%	1.69%	2.92%	20%	0%	80%
MF	CS	0.50%	WCBA	3	3	100	4	0.37%	0.84%	100.00%	0.00%	100.00%	0.68%	0.56%	0.82%	0%	0%	0%
ICT	CS	2.00%	6-7 yo	2	3	20	4	1.38%	0.32%	100.00%	0.00%	100.00%	0.68%	0.55%	0.84%	0%	0%	20%
ICT	CS	2.00%	6-7 yo	2	3	20	3	1.38%	0.32%	50.00%	0.00%	100.00%	0.68%	0.55%	0.84%	0%	0%	40%
MF	CS	0.50%	WCBA	3	3	100	1	0.37%	0.84%	0.00%	0.00%	100.00%	0.68%	0.56%	0.82%	0%	0%	40%
MF	SRS	2.00%	Adults	1	10	20	1	0.46%	3.20%	50.00%	0.00%	100.00%	2.18%	2.12%	2.24%	20%	0%	80%
MF	SRS	2.00%	Adults	2	6	20	1	0.45%	3.11%	50.00%	0.00%	100.00%	2.18%	2.12%	2.23%	20%	0%	60%
WB	TAS	0.50%	6-7 yo	3	10	100	40	19.64%	2.81%	100.00%	50.00%	100.00%	2.18%	1.70%	2.95%	20%	0%	80%
WB	TAS	0.50%	6-7 yo	3	10	100	50	19.64%	2.81%	100.00%	50.00%	100.00%	2.18%	1.70%	2.95%	20%	0%	80%
WB	TAS	0.50%	6-7 yo	3	10	100	60	19.64%	2.81%	100.00%	50.00%	100.00%	2.18%	1.70%	2.95%	20%	0%	80%
MF	CS	0.50%	WCBA	3	3	100	2	0.37%	0.84%	0.00%	0.00%	100.00%	0.68%	0.56%	0.82%	0%	0%	20%
ICT	CS	2.00%	6-7 yo	2	3	20	2	1.38%	0.32%	0.00%	0.00%	100.00%	0.68%	0.55%	0.84%	0%	0%	40%
ICT	CS	2.00%	6-7 yo	3	3	20	2	1.47%	0.33%	25.00%	0.00%	100.00%	0.68%	0.54%	0.85%	20%	0%	40%
ICT	CS	2.00%	6-7 yo	3	3	20	1	1.47%	0.33%	11.11%	0.00%	33.33%	0.68%	0.54%	0.85%	20%	0%	60%
MF	SRS	2.00%	Adults	2	10	20	2	0.52%	3.30%	100.00%	0.00%	100.00%	2.20%	2.13%	2.26%	20%	0%	40%
ICT	CS	2.00%	6-7 yo	3	3	20	4	1.47%	0.33%	100.00%	0.00%	100.00%	0.68%	0.54%	0.85%	0%	0%	20%
ICT	CS	2.00%	6-7 yo	3	3	20	3	1.47%	0.33%	50.00%	0.00%	100.00%	0.68%	0.54%	0.85%	0%	0%	40%
MF	CS	0.50%	Adults	2	3	100	4	0.37%	0.87%	100.00%	100.00%	100.00%	0.68%	0.58%	0.84%	0%	0%	0%
MF	CS	0.50%	Adults	2	3	100	1	0.37%	0.87%	0.00%	0.00%	100.00%	0.68%	0.58%	0.84%	0%	0%	20%
MF	SRS	2.00%	WCBA	3	10	20	2	0.56%	3.17%	100.00%	50.00%	100.00%	2.20%	2.14%	2.27%	20%	0%	60%
MF	CS	0.50%	Adults	2	3	100	2	0.37%	0.87%	0.00%	0.00%	100.00%	0.68%	0.58%	0.84%	0%	0%	20%
MF	CS	0.50%	Adults	2	3	100	3	0.37%	0.87%	0.00%	0.00%	100.00%	0.68%	0.58%	0.84%	0%	0%	0%
MF	CS	0.50%	WCBA	1	6	100	3	0.37%	0.85%	100.00%	0.00%	100.00%	0.68%	0.58%	0.84%	0%	0%	20%
MF	CS	0.50%	WCBA	1	6	100	4	0.37%	0.85%	100.00%	0.00%	100.00%	0.68%	0.58%	0.84%	0%	0%	20%
MF	SRS	2.00%	Adults	3	10	20	2	0.60%	3.46%	100.00%	50.00%	100.00%	2.22%	2.15%	2.29%	20%	0%	60%
ICT	CS	2.00%	6-7 yo	1	6	20	3	1.50%	0.35%	100.00%	0.00%	100.00%	0.68%	0.55%	0.84%	0%	0%	40%
ICT	CS	2.00%	6-7 yo	1	6	20	4	1.50%	0.35%	100.00%	0.00%	100.00%	0.68%	0.55%	0.84%	0%	0%	40%
MF	CS	0.50%	WCBA	1	6	100	2	0.37%	0.85%	50.00%	0.00%	100.00%	0.68%	0.58%	0.84%	0%	0%	20%
MF	CS	0.50%	WCBA	1	6	100	1	0.37%	0.85%	0.00%	0.00%	100.00%	0.68%	0.58%	0.84%	0%	0%	40%
ICT	CS	2.00%	6-7 yo	1	6	20	1	1.50%	0.35%	0.00%	0.00%	28.57%	0.68%	0.55%	0.84%	0%	0%	40%
ICT	CS	2.00%	6-7 yo	1	6	20	2	1.50%	0.35%	0.00%	0.00%	100.00%	0.68%	0.55%	0.84%	0%	0%	40%
MF	CS	0.50%	Adults	1	6	100	3	0.41%	0.94%	100.00%	0.00%	100.00%	0.68%	0.57%	0.84%	0%	0%	20%
MF	CS	0.50%	Adults	1	6	100	4	0.41%	0.94%	100.00%	100.00%	100.00%	0.68%	0.57%	0.84%	0%	0%	20%
MF	SRS	2.00%	6-7 yo	3	6	100	2	0.16%	1.08%	100.00%	0.00%	100.00%	2.24%	2.11%	2.38%	20%	0%	60%
MF	SRS	2.00%	6-7 yo	3	6	100	1	0.16%	1.08%	50.00%	0.00%	100.00%	2.24%	2.11%	2.38%	20%	0%	80%
MF	SRS	2.00%	6-7 yo	2	10	100	2	0.20%	1.29%	100.00%	0.00%	100.00%	2.25%	2.11%	2.38%	20%	0%	60%
MF	SRS	2.00%	6-7 yo	2	10	100	3	0.20%	1.29%	100.00%	50.00%	100.00%	2.25%	2.11%	2.38%	20%	0%	60%
MF	SRS	2.00%	6-7 yo	3	10	100	3	0.26%	1.51%	100.00%	50.00%	100.00%	2.27%	2.14%	2.43%	20%	0%	80%
MF	SRS	2.00%	6-7 yo	3	10	100	4	0.26%	1.51%	100.00%	66.67%	100.00%	2.27%	2.14%	2.43%	20%	0%	60%
ICT	TAS	2.00%	6-7 yo	2	3	500	8	2.77%	2.17%	6.90%	0.00%	25.00%	2.28%	1.51%	3.18%	20%	0%	40%
ICT	TAS	2.00%	6-7 yo	2	3	500	2	2.77%	2.17%	6.67%	0.00%	23.13%	2.28%	1.51%	3.18%	20%	0%	40%
ICT	TAS	2.00%	6-7 yo	2	3	500	4	2.77%	2.17%	6.67%	0.00%	23.13%	2.28%	1.51%	3.18%	20%	0%	40%
ICT	TAS	2.00%	6-7 yo	2	3	500	6	2.77%	2.17%	6.67%	0.00%	23.13%	2.28%	1.51%	3.18%	20%	0%	40%
MF	CS	0.50%	Adults	1	6	100	2	0.41%	0.94%	50.00%	0.00%	100.00%	0.68%	0.57%	0.84%	0%	0%	20%
MF	CS	0.50%	Adults	1	6	100	1	0.41%	0.94%	0.00%	0.00%	100.00%	0.68%	0.57%	0.84%	0%	0%	40%
MF	CS	0.50%	WCBA	1	10	100	2	0.41%	0.89%	100.00%	0.00%	100.00%	0.68%	0.55%	0.87%	0%	0%	40%
ICT	TAS	0.50%	6-7 yo	2	3	500	8	2.73%	2.18%	6.67%	0.00%	22.22%	2.32%	1.54%	3.20%	20%	0%	40%
ICT	TAS	0.50%	6-7 yo	2	3	500	2	2.73%	2.18%	6.25%	0.00%	20.00%	2.32%	1.54%	3.20%	20%	0%	40%
ICT	TAS	0.50%	6-7 yo	2	3	500	4	2.73%	2.18%	6.25%	0.00%	20.00%	2.32%	1.54%	3.20%	20%	0%	40%
ICT	TAS	0.50%	6-7 yo	2	3	500	6	2.73%	2.18%	6.25%	0.00%	20.00%	2.32%	1.54%	3.20%	20%	0%	40%
ICT	TAS	0.50%	6-7 yo	3	3	500	2	2.87%	2.25%	8.33%	0.00%	27.27%	2.34%	1.53%	3.20%	20%	0%	60%
ICT	TAS	0.50%	6-7 yo	3	3	500	4	2.87%	2.25%	8.33%	0.00%	27.27%	2.34%	1.53%	3.20%	20%	0%	60%
ICT	TAS	0.50%	6-7 yo	3	3	500	6	2.87%	2.25%	8.33%	0.00%	27.27%	2.34%	1.53%	3.20%	20%	0%	60%
ICT	TAS	0.50%	6-7 yo	3	3	500	8	2.87%	2.25%	8.33%	0.00%	27.27%	2.34%	1.53%	3.20%	20%	0%	60%
ICT	TAS	2.00%	6-7 yo	2	6	500	2	3.14%	2.35%	7.69%	0.00%	23.08%	2.35%	1.53%	3.24%	20%	0%	60%
ICT	TAS	2.00%	6-7 yo	2	6	500	4	3.14%	2.35%	7.69%	0.00%	23.08%	2.35%	1.53%	3.24%	20%	0%	60%
ICT	TAS	2.00%	6-7 yo	2	6	500	6	3.14%	2.35%	7.69%	0.00%	23.08%	2.35%	1.53%	3.24%	20%	0%	60%
ICT	TAS	2.00%	6-7 yo	2	6	500	8	3.14%	2.35%	7.69%	0.00%	25.00%	2.35%	1.53%	3.24%	20%	0%	60%
ICT	TAS	2.00%	6-7 yo	3	3	500	2	2.87%	2.27%	8.33%	0.00%	25.00%	2.36%	1.51%	3.22%	20%	0%	60%
ICT	TAS	2.00%	6-7 yo	3	3	500	4	2.87%	2.27%	8.33%	0.00%	25.00%	2.36%	1.51%	3.22%	20%	0%	60%
ICT	TAS	2.00%	6-7 yo	3	3	500	6	2.87%	2.27%	8.33%	0.00%	25.00%	2.36%	1.51%	3.22%	20%	0%	60%
ICT	TAS	2.00%	6-7 yo	3	3	500	8	2.87%	2.27%	8.33%	0.00%	25.04%	2.36%	1.51%	3.22%	20%	0%	60%
ICT	SRS	0.50%	WCBA	1	3	100	8	3.14%	2.63%	100.00%	0.00%	100.00%	2.38%	1.94%	2.74%	20%	0%	80%
ICT	TAS	0.50%	6-7 yo	2	6	500	2	3.30%	2.51%	7.69%	0.00%	25.00%	2.39%	1.58%	3.30%	20%	0%	60%
ICT	TAS	0.50%	6-7 yo	2	6	500	4	3.30%	2.51%	7.69%	0.00%	25.00%	2.39%	1.58%	3.30%	20%	0%	60%
ICT	TAS	0.50%	6-7 yo	2	6	500	6	3.30%	2.51%	7.69%	0.00%	25.00%	2.39%	1.58%	3.30%	20%	0%	60%
ICT	TAS	0.50%	6-7 yo	2	6	500	8	3.30%	2.51%	7.69%	0.00%	25.00%	2.39%	1.58%	3.30%	20%	0%	60%
ICT	TAS	0.50%	6-7 yo	2	10	500	8	4.15%	2.88%	8.33%	0.00%	23.08%	2.40%	1.55%	3.33%	20%	0%	60%
ICT	TAS	0.50%	6-7 yo	2	10	500	2	4.15%	2.88%	7.69%	0.00%	22.22%	2.40%	1.55%	3.33%	20%	0%	60%
ICT	TAS	0.50%	6-7 yo	2	10	500	4	4.15%	2.88%	7.69%	0.00%	22.22%	2.40%	1.55%	3.33%	20%	0%	60%
ICT	TAS	0.50%	6-7 yo	2	10	500	6	4.15%	2.88%	7.69%	0.00%	22.22%	2.40%	1.55%	3.33%	20%	0%	60%
ICT	SRS	2.00%	6-7 yo	1	3	20	3	1.36%	1.16%	33.33%	0.00%	100.00%	2.40%	2.32%	2.49%	20%	0%	40%
ICT	SRS	2.00%	6-7 yo	1	3	20	2	1.36%	1.16%	16.67%	0.00%	42.86%	2.40%	2.32%	2.49%	20%	0%	80%
ICT	SRS	2.00%	6-7 yo	2	3	20	3	1.44%	1.19%	50.00%	0.00%	100.00%	2.41%	2.34%	2.49%	20%	0%	60%
MF	CS	0.50%	WCBA	1	10	100	3	0.41%	0.89%	100.00%	0.00%	100.00%	0.68%	0.55%	0.87%	0%	0%	40%
ICT	SRS	2.00%	6-7 yo	3	3	20	4	1.51%	1.23%	100.00%	0.00%	100.00%	2.43%	2.34%	2.51%	20%	0%	40%
MF	CS	0.50%	WCBA	1	10	100	4	0.41%	0.89%	100.00%	65.00%	100.00%	0.68%	0.55%	0.87%	0%	0%	20%
MF	CS	0.50%	WCBA	1	10	100	1	0.41%	0.89%	0.00%	0.00%	100.00%	0.68%	0.55%	0.87%	0%	0%	40%
ICT	TAS	2.00%	6-7 yo	2	10	500	8	4.26%	3.00%	8.33%	0.00%	25.00%	2.44%	1.56%	3.35%	20%	0%	60%
ICT	TAS	2.00%	6-7 yo	2	10	500	2	4.26%	3.00%	7.69%	0.00%	23.13%	2.44%	1.56%	3.35%	20%	0%	60%
ICT	TAS	2.00%	6-7 yo	2	10	500	4	4.26%	3.00%	7.69%	0.00%	23.13%	2.44%	1.56%	3.35%	20%	0%	60%
ICT	TAS	2.00%	6-7 yo	2	10	500	6	4.26%	3.00%	7.69%	0.00%	23.13%	2.44%	1.56%	3.35%	20%	0%	60%
ICT	TAS	2.00%	6-7 yo	3	6	500	6	3.91%	2.85%	10.00%	0.00%	30.00%	2.45%	1.59%	3.39%	20%	0%	60%
ICT	TAS	2.00%	6-7 yo	3	6	500	8	3.91%	2.85%	10.00%	0.00%	30.00%	2.45%	1.59%	3.39%	20%	0%	60%
ICT	TAS	2.00%	6-7 yo	3	6	500	2	3.91%	2.85%	9.09%	0.00%	28.61%	2.45%	1.59%	3.39%	20%	0%	60%
ICT	TAS	2.00%	6-7 yo	3	6	500	4	3.91%	2.85%	9.09%	0.00%	28.61%	2.45%	1.59%	3.39%	20%	0%	60%
MF	CS	0.50%	WCBA	2	6	100	2	0.41%	0.89%	100.00%	0.00%	100.00%	0.68%	0.55%	0.84%	0%	0%	40%
MF	CS	0.50%	WCBA	2	6	100	3	0.41%	0.89%	100.00%	0.00%	100.00%	0.68%	0.55%	0.84%	0%	0%	20%
MF	CS	0.50%	WCBA	2	6	100	4	0.41%	0.89%	100.00%	47.50%	100.00%	0.68%	0.55%	0.84%	0%	0%	20%
MF	CS	0.50%	WCBA	2	6	100	1	0.41%	0.89%	0.00%	0.00%	100.00%	0.68%	0.55%	0.84%	0%	0%	40%
ICT	TAS	0.50%	6-7 yo	3	6	500	8	3.76%	2.74%	10.00%	0.00%	27.27%	2.45%	1.57%	3.35%	20%	0%	60%
ICT	TAS	0.50%	6-7 yo	3	6	500	2	3.76%	2.74%	9.09%	0.00%	27.27%	2.45%	1.57%	3.35%	20%	0%	60%
ICT	TAS	0.50%	6-7 yo	3	6	500	4	3.76%	2.74%	9.09%	0.00%	27.27%	2.45%	1.57%	3.35%	20%	0%	60%
ICT	TAS	0.50%	6-7 yo	3	6	500	6	3.76%	2.74%	9.09%	0.00%	27.27%	2.45%	1.57%	3.35%	20%	0%	60%
ICT	CS	2.00%	6-7 yo	2	6	20	3	1.66%	0.36%	66.67%	0.00%	100.00%	0.69%	0.56%	0.86%	20%	0%	40%
ICT	CS	2.00%	6-7 yo	2	6	20	2	1.66%	0.36%	25.00%	0.00%	100.00%	0.69%	0.56%	0.86%	20%	0%	40%
ICT	CS	2.00%	6-7 yo	2	6	20	1	1.66%	0.36%	10.00%	0.00%	33.33%	0.69%	0.56%	0.86%	20%	0%	60%
ICT	CS	2.00%	6-7 yo	2	6	20	4	1.66%	0.36%	100.00%	0.00%	100.00%	0.69%	0.56%	0.86%	0%	0%	40%
WB	CS	0.50%	<5 yrs	3	10	20	8	9.93%	0.45%	100.00%	33.33%	100.00%	0.69%	0.61%	0.82%	20%	0%	80%
WB	CS	0.50%	<5 yrs	3	10	20	10	9.93%	0.45%	100.00%	50.00%	100.00%	0.69%	0.61%	0.82%	20%	0%	80%
ICT	SRS	0.50%	Adults	1	3	100	8	3.21%	2.84%	100.00%	0.00%	100.00%	2.51%	2.05%	2.94%	20%	0%	60%
ICT	TAS	2.00%	6-7 yo	3	10	500	8	5.26%	3.45%	11.11%	0.00%	30.00%	2.53%	1.63%	3.54%	20%	0%	80%
ICT	TAS	2.00%	6-7 yo	3	10	500	2	5.26%	3.45%	10.00%	0.00%	30.00%	2.53%	1.63%	3.54%	20%	0%	80%
ICT	TAS	2.00%	6-7 yo	3	10	500	4	5.26%	3.45%	10.00%	0.00%	30.00%	2.53%	1.63%	3.54%	20%	0%	80%
ICT	TAS	2.00%	6-7 yo	3	10	500	6	5.26%	3.45%	10.00%	0.00%	30.00%	2.53%	1.63%	3.54%	20%	0%	80%
ICT	TAS	0.50%	6-7 yo	3	10	500	2	5.38%	3.54%	10.00%	0.00%	30.02%	2.53%	1.63%	3.51%	20%	0%	60%
ICT	TAS	0.50%	6-7 yo	3	10	500	4	5.38%	3.54%	10.00%	0.00%	30.02%	2.53%	1.63%	3.51%	20%	0%	60%
ICT	TAS	0.50%	6-7 yo	3	10	500	6	5.38%	3.54%	10.00%	0.00%	30.77%	2.53%	1.63%	3.51%	20%	0%	60%
ICT	TAS	0.50%	6-7 yo	3	10	500	8	5.38%	3.54%	10.00%	0.00%	33.33%	2.53%	1.63%	3.51%	20%	0%	60%
WB	CS	0.50%	<5 yrs	3	10	20	12	9.93%	0.45%	100.00%	50.00%	100.00%	0.69%	0.61%	0.82%	20%	0%	80%
MF	CS	0.50%	Adults	3	3	100	3	0.40%	0.93%	100.00%	0.00%	100.00%	0.70%	0.57%	0.86%	0%	0%	20%
MF	CS	0.50%	Adults	3	3	100	4	0.40%	0.93%	100.00%	0.00%	100.00%	0.70%	0.57%	0.86%	0%	0%	0%
MF	CS	0.50%	Adults	3	3	100	1	0.40%	0.93%	0.00%	0.00%	100.00%	0.70%	0.57%	0.86%	0%	0%	40%
MF	CS	0.50%	Adults	3	3	100	2	0.40%	0.93%	0.00%	0.00%	100.00%	0.70%	0.57%	0.86%	0%	0%	20%
ICT	CS	2.00%	6-7 yo	1	10	20	3	1.59%	0.35%	100.00%	0.00%	100.00%	0.70%	0.55%	0.86%	0%	0%	40%
ICT	CS	2.00%	6-7 yo	1	10	20	4	1.59%	0.35%	100.00%	0.00%	100.00%	0.70%	0.55%	0.86%	0%	0%	40%
ICT	CS	2.00%	6-7 yo	1	10	20	2	1.59%	0.35%	11.11%	0.00%	100.00%	0.70%	0.55%	0.86%	0%	0%	40%
ICT	CS	2.00%	6-7 yo	1	10	20	1	1.59%	0.35%	0.00%	0.00%	30.00%	0.70%	0.55%	0.86%	0%	0%	40%
ICT	CS	2.00%	6-7 yo	3	6	20	4	1.99%	0.41%	100.00%	33.33%	100.00%	0.70%	0.55%	0.88%	20%	0%	60%
ICT	CS	2.00%	6-7 yo	3	6	20	3	1.99%	0.41%	66.67%	0.00%	100.00%	0.70%	0.55%	0.88%	20%	0%	60%
ICT	CS	2.00%	6-7 yo	3	6	20	2	1.99%	0.41%	33.33%	0.00%	100.00%	0.70%	0.55%	0.88%	20%	0%	60%
ICT	CS	2.00%	6-7 yo	3	6	20	1	1.99%	0.41%	14.29%	0.00%	40.00%	0.70%	0.55%	0.88%	20%	0%	60%
ICT	CS	2.00%	6-7 yo	2	10	20	4	2.22%	0.45%	100.00%	33.33%	100.00%	0.70%	0.55%	0.88%	20%	0%	60%
ICT	CS	2.00%	6-7 yo	2	10	20	3	2.22%	0.45%	75.00%	0.00%	100.00%	0.70%	0.55%	0.88%	20%	0%	60%
ICT	CS	2.00%	6-7 yo	2	10	20	2	2.22%	0.45%	28.57%	0.00%	100.00%	0.70%	0.55%	0.88%	20%	0%	60%
ICT	CS	2.00%	6-7 yo	2	10	20	1	2.22%	0.45%	11.11%	0.00%	33.33%	0.70%	0.55%	0.88%	20%	0%	60%
MF	CS	0.50%	Adults	1	10	100	2	0.40%	0.89%	100.00%	0.00%	100.00%	0.70%	0.57%	0.88%	0%	0%	40%
MF	CS	0.50%	Adults	1	10	100	3	0.40%	0.89%	100.00%	0.00%	100.00%	0.70%	0.57%	0.88%	0%	0%	40%
MF	CS	0.50%	Adults	1	10	100	4	0.40%	0.89%	100.00%	100.00%	100.00%	0.70%	0.57%	0.88%	0%	0%	20%
MF	CS	0.50%	Adults	1	10	100	1	0.40%	0.89%	0.00%	0.00%	100.00%	0.70%	0.57%	0.88%	0%	0%	40%
MF	CS	0.50%	Adults	2	6	100	2	0.43%	0.98%	100.00%	0.00%	100.00%	0.70%	0.58%	0.88%	0%	0%	40%
MF	CS	0.50%	Adults	2	6	100	3	0.43%	0.98%	100.00%	0.00%	100.00%	0.70%	0.58%	0.88%	0%	0%	20%
MF	CS	0.50%	Adults	2	6	100	4	0.43%	0.98%	100.00%	100.00%	100.00%	0.70%	0.58%	0.88%	0%	0%	20%
WB	SRS	2.00%	<5 yrs	1	3	20	10	4.66%	0.98%	100.00%	100.00%	100.00%	2.66%	2.54%	2.78%	20%	0%	60%
MF	CS	0.50%	Adults	2	6	100	1	0.43%	0.98%	16.67%	0.00%	100.00%	0.70%	0.58%	0.88%	0%	0%	40%
MF	CS	0.50%	WCBA	2	10	100	2	0.47%	0.97%	100.00%	0.00%	100.00%	0.71%	0.58%	0.91%	20%	0%	40%
MF	CS	0.50%	WCBA	2	10	100	1	0.47%	0.97%	33.33%	0.00%	100.00%	0.71%	0.58%	0.91%	20%	0%	40%
MF	CS	0.50%	WCBA	2	10	100	3	0.47%	0.97%	100.00%	50.00%	100.00%	0.71%	0.58%	0.91%	0%	0%	40%
WB	SRS	2.00%	<5 yrs	2	3	20	10	4.97%	1.02%	100.00%	50.00%	100.00%	2.67%	2.56%	2.79%	20%	0%	60%
MF	CS	0.50%	WCBA	2	10	100	4	0.47%	0.97%	100.00%	100.00%	100.00%	0.71%	0.58%	0.91%	0%	0%	40%
MF	CS	0.50%	WCBA	3	6	100	1	0.43%	0.91%	33.33%	0.00%	100.00%	0.71%	0.57%	0.88%	20%	0%	60%
MF	CS	0.50%	WCBA	3	6	100	2	0.43%	0.91%	100.00%	0.00%	100.00%	0.71%	0.57%	0.88%	0%	0%	40%
MF	CS	0.50%	WCBA	3	6	100	3	0.43%	0.91%	100.00%	0.00%	100.00%	0.71%	0.57%	0.88%	0%	0%	40%
MF	CS	0.50%	WCBA	3	6	100	4	0.43%	0.91%	100.00%	60.00%	100.00%	0.71%	0.57%	0.88%	0%	0%	20%
MF	CS	0.50%	Adults	3	6	100	1	0.43%	0.91%	33.33%	0.00%	100.00%	0.71%	0.58%	0.89%	20%	0%	60%
MF	CS	0.50%	Adults	3	6	100	2	0.43%	0.91%	100.00%	0.00%	100.00%	0.71%	0.58%	0.89%	0%	0%	40%
MF	CS	0.50%	Adults	3	6	100	3	0.43%	0.91%	100.00%	0.00%	100.00%	0.71%	0.58%	0.89%	0%	0%	20%
MF	CS	0.50%	Adults	3	6	100	4	0.43%	0.91%	100.00%	100.00%	100.00%	0.71%	0.58%	0.89%	0%	0%	20%
ICT	CS	2.00%	6-7 yo	3	10	20	4	2.84%	0.53%	100.00%	33.33%	100.00%	0.71%	0.56%	0.91%	20%	0%	60%
ICT	CS	2.00%	6-7 yo	3	10	20	3	2.84%	0.53%	75.00%	0.00%	100.00%	0.71%	0.56%	0.91%	20%	0%	60%
ICT	CS	2.00%	6-7 yo	3	10	20	2	2.84%	0.53%	33.33%	0.00%	100.00%	0.71%	0.56%	0.91%	20%	0%	80%
ICT	CS	2.00%	6-7 yo	3	10	20	1	2.84%	0.53%	15.38%	0.00%	40.04%	0.71%	0.56%	0.91%	20%	0%	80%
MF	CS	0.50%	Adults	2	10	100	2	0.50%	1.05%	100.00%	0.00%	100.00%	0.72%	0.58%	0.90%	20%	0%	40%
MF	CS	0.50%	Adults	2	10	100	1	0.50%	1.05%	28.57%	0.00%	100.00%	0.72%	0.58%	0.90%	20%	0%	40%
MF	SRS	2.00%	WCBA	2	3	100	1	0.37%	3.46%	14.29%	0.00%	42.86%	2.74%	2.49%	3.02%	20%	0%	60%
MF	CS	0.50%	Adults	2	10	100	3	0.50%	1.05%	100.00%	0.00%	100.00%	0.72%	0.58%	0.90%	0%	0%	40%
MF	CS	0.50%	Adults	2	10	100	4	0.50%	1.05%	100.00%	50.00%	100.00%	0.72%	0.58%	0.90%	0%	0%	40%
MF	CS	0.50%	WCBA	3	10	100	2	0.57%	1.08%	100.00%	0.00%	100.00%	0.73%	0.58%	0.94%	20%	0%	60%
MF	CS	0.50%	WCBA	3	10	100	3	0.57%	1.08%	100.00%	50.00%	100.00%	0.73%	0.58%	0.94%	20%	0%	60%
MF	SRS	2.00%	WCBA	1	6	100	2	0.38%	3.57%	50.00%	0.00%	100.00%	2.76%	2.49%	3.06%	20%	0%	60%
MF	SRS	2.00%	WCBA	3	3	100	1	0.38%	3.55%	20.00%	0.00%	50.00%	2.76%	2.52%	3.06%	20%	0%	80%
MF	SRS	2.00%	WCBA	1	10	100	4	0.46%	4.09%	100.00%	100.00%	100.00%	2.81%	2.55%	3.12%	20%	0%	60%
MF	SRS	2.00%	WCBA	2	6	100	3	0.42%	3.82%	100.00%	0.00%	100.00%	2.81%	2.54%	3.11%	20%	0%	60%
MF	SRS	2.00%	Adults	2	3	100	1	0.38%	3.75%	14.29%	0.00%	42.86%	2.82%	2.54%	3.13%	20%	0%	60%
MF	SRS	2.00%	Adults	1	6	100	2	0.40%	3.86%	50.00%	0.00%	100.00%	2.82%	2.55%	3.12%	20%	0%	60%
MF	CS	0.50%	WCBA	3	10	100	1	0.57%	1.08%	38.75%	0.00%	100.00%	0.73%	0.58%	0.94%	20%	0%	60%
MF	CS	0.50%	WCBA	3	10	100	4	0.57%	1.08%	100.00%	50.00%	100.00%	0.73%	0.58%	0.94%	0%	0%	40%
MF	CS	0.50%	Adults	3	10	100	2	0.60%	1.15%	100.00%	0.00%	100.00%	0.73%	0.58%	0.96%	20%	0%	60%
MF	CS	0.50%	Adults	3	10	100	3	0.60%	1.15%	100.00%	50.00%	100.00%	0.73%	0.58%	0.96%	20%	0%	60%
MF	SRS	2.00%	WCBA	3	6	100	3	0.48%	4.06%	100.00%	50.00%	100.00%	2.86%	2.57%	3.18%	20%	0%	60%
MF	SRS	2.00%	Adults	1	10	100	4	0.48%	4.44%	100.00%	100.00%	100.00%	2.87%	2.60%	3.18%	20%	0%	60%
MF	SRS	2.00%	Adults	2	6	100	3	0.45%	4.18%	100.00%	0.00%	100.00%	2.87%	2.60%	3.16%	20%	0%	60%
MF	CS	0.50%	Adults	3	10	100	1	0.60%	1.15%	40.00%	0.00%	100.00%	0.73%	0.58%	0.96%	20%	0%	60%
MF	CS	0.50%	Adults	3	10	100	4	0.60%	1.15%	100.00%	50.00%	100.00%	0.73%	0.58%	0.96%	0%	0%	40%
MF	CS	0.50%	6-7 yo	1	3	500	1	0.11%	0.29%	0.00%	0.00%	0.00%	0.75%	0.50%	1.16%	0%	0%	0%
MF	CS	0.50%	6-7 yo	1	3	500	2	0.11%	0.29%	0.00%	0.00%	0.00%	0.75%	0.50%	1.16%	0%	0%	0%
MF	SRS	2.00%	Adults	3	6	100	3	0.50%	4.39%	100.00%	0.00%	100.00%	2.93%	2.65%	3.25%	20%	0%	60%
MF	CS	0.50%	6-7 yo	1	3	500	3	0.11%	0.29%	0.00%	0.00%	0.00%	0.75%	0.50%	1.16%	0%	0%	0%
MF	CS	0.50%	6-7 yo	1	3	500	4	0.11%	0.29%	0.00%	0.00%	0.00%	0.75%	0.50%	1.16%	0%	0%	0%
MF	CS	0.50%	6-7 yo	3	3	500	1	0.13%	0.33%	0.00%	0.00%	25.00%	0.76%	0.50%	1.04%	0%	0%	0%
MF	CS	0.50%	6-7 yo	3	3	500	2	0.13%	0.33%	0.00%	0.00%	50.00%	0.76%	0.50%	1.04%	0%	0%	0%
ICT	SRS	0.50%	6-7 yo	1	3	500	2	2.66%	2.80%	5.26%	0.00%	17.65%	2.99%	2.02%	4.11%	20%	0%	60%
ICT	SRS	0.50%	6-7 yo	1	3	500	4	2.66%	2.80%	5.26%	0.00%	17.65%	2.99%	2.02%	4.11%	20%	0%	60%
ICT	SRS	0.50%	6-7 yo	1	3	500	6	2.66%	2.80%	5.26%	0.00%	17.65%	2.99%	2.02%	4.11%	20%	0%	60%
ICT	SRS	0.50%	6-7 yo	1	3	500	8	2.66%	2.80%	5.26%	0.00%	17.66%	2.99%	2.02%	4.11%	20%	0%	60%
MF	CS	0.50%	6-7 yo	3	3	500	3	0.13%	0.33%	0.00%	0.00%	50.00%	0.76%	0.50%	1.04%	0%	0%	0%
MF	CS	0.50%	6-7 yo	3	3	500	4	0.13%	0.33%	0.00%	0.00%	100.00%	0.76%	0.50%	1.04%	0%	0%	0%
MF	CS	0.50%	6-7 yo	1	6	500	1	0.11%	0.28%	0.00%	0.00%	0.00%	0.76%	0.50%	1.10%	0%	0%	0%
MF	CS	0.50%	6-7 yo	1	6	500	2	0.11%	0.28%	0.00%	0.00%	33.33%	0.76%	0.50%	1.10%	0%	0%	0%
MF	CS	0.50%	6-7 yo	1	6	500	3	0.11%	0.28%	0.00%	0.00%	100.00%	0.76%	0.50%	1.10%	0%	0%	0%
MF	CS	0.50%	6-7 yo	1	6	500	4	0.11%	0.28%	0.00%	0.00%	100.00%	0.76%	0.50%	1.10%	0%	0%	0%
MF	CS	0.50%	6-7 yo	2	3	500	1	0.15%	0.38%	0.00%	0.00%	0.00%	0.76%	0.50%	1.04%	0%	0%	0%
MF	CS	0.50%	6-7 yo	2	3	500	2	0.15%	0.38%	0.00%	0.00%	0.00%	0.76%	0.50%	1.04%	0%	0%	0%
ICT	SRS	0.50%	6-7 yo	2	3	500	2	2.87%	3.00%	7.69%	0.00%	21.43%	3.04%	2.02%	4.30%	20%	0%	80%
ICT	SRS	0.50%	6-7 yo	2	3	500	4	2.87%	3.00%	7.69%	0.00%	21.43%	3.04%	2.02%	4.30%	20%	0%	80%
ICT	SRS	0.50%	6-7 yo	2	3	500	6	2.87%	3.00%	7.69%	0.00%	21.43%	3.04%	2.02%	4.30%	20%	0%	80%
ICT	SRS	0.50%	6-7 yo	2	3	500	8	2.87%	3.00%	7.69%	0.00%	21.43%	3.04%	2.02%	4.30%	20%	0%	80%
MF	CS	0.50%	6-7 yo	2	3	500	3	0.15%	0.38%	0.00%	0.00%	6.25%	0.76%	0.50%	1.04%	0%	0%	0%
MF	CS	0.50%	6-7 yo	2	3	500	4	0.15%	0.38%	0.00%	0.00%	100.00%	0.76%	0.50%	1.04%	0%	0%	0%
MF	CS	0.50%	6-7 yo	2	6	500	4	0.15%	0.36%	100.00%	0.00%	100.00%	0.76%	0.50%	1.16%	0%	0%	20%
MF	CS	0.50%	6-7 yo	2	6	500	1	0.15%	0.36%	0.00%	0.00%	100.00%	0.76%	0.50%	1.16%	0%	0%	20%
MF	CS	0.50%	6-7 yo	2	6	500	2	0.15%	0.36%	0.00%	0.00%	100.00%	0.76%	0.50%	1.16%	0%	0%	20%
MF	CS	0.50%	6-7 yo	2	6	500	3	0.15%	0.36%	0.00%	0.00%	100.00%	0.76%	0.50%	1.16%	0%	0%	20%
MF	CS	0.50%	6-7 yo	1	10	500	4	0.15%	0.36%	100.00%	0.00%	100.00%	0.76%	0.50%	1.15%	0%	0%	20%
MF	CS	0.50%	6-7 yo	1	10	500	1	0.15%	0.36%	0.00%	0.00%	100.00%	0.76%	0.50%	1.15%	0%	0%	20%
MF	CS	0.50%	6-7 yo	1	10	500	2	0.15%	0.36%	0.00%	0.00%	100.00%	0.76%	0.50%	1.15%	0%	0%	20%
MF	CS	0.50%	6-7 yo	1	10	500	3	0.15%	0.36%	0.00%	0.00%	100.00%	0.76%	0.50%	1.15%	0%	0%	20%
MF	CS	0.50%	6-7 yo	3	6	500	4	0.22%	0.50%	100.00%	0.00%	100.00%	0.76%	0.50%	1.17%	0%	0%	40%
MF	CS	0.50%	6-7 yo	3	6	500	3	0.22%	0.50%	70.83%	0.00%	100.00%	0.76%	0.50%	1.17%	0%	0%	40%
MF	CS	0.50%	6-7 yo	3	6	500	2	0.22%	0.50%	33.33%	0.00%	100.00%	0.76%	0.50%	1.17%	0%	0%	40%
MF	CS	0.50%	6-7 yo	3	6	500	1	0.22%	0.50%	0.00%	0.00%	100.00%	0.76%	0.50%	1.17%	0%	0%	40%
MF	CS	0.50%	6-7 yo	2	10	500	3	0.22%	0.48%	100.00%	0.00%	100.00%	0.77%	0.50%	1.17%	0%	0%	40%
MF	CS	0.50%	6-7 yo	2	10	500	4	0.22%	0.48%	100.00%	0.00%	100.00%	0.77%	0.50%	1.17%	0%	0%	40%
MF	CS	0.50%	6-7 yo	2	10	500	2	0.22%	0.48%	33.33%	0.00%	100.00%	0.77%	0.50%	1.17%	0%	0%	40%
MF	CS	0.50%	6-7 yo	2	10	500	1	0.22%	0.48%	0.00%	0.00%	100.00%	0.77%	0.50%	1.17%	0%	0%	40%
MF	CS	0.50%	6-7 yo	3	10	500	3	0.43%	0.87%	100.00%	0.00%	100.00%	0.77%	0.50%	1.29%	20%	0%	40%
MF	CS	0.50%	6-7 yo	3	10	500	4	0.43%	0.87%	100.00%	0.00%	100.00%	0.77%	0.50%	1.29%	20%	0%	40%
MF	CS	0.50%	6-7 yo	3	10	500	2	0.43%	0.87%	50.00%	0.00%	100.00%	0.77%	0.50%	1.29%	20%	0%	40%
MF	CS	0.50%	6-7 yo	3	10	500	1	0.43%	0.87%	33.33%	0.00%	100.00%	0.77%	0.50%	1.29%	20%	0%	40%
MF	CS	2.00%	6-7 yo	1	6	500	1	0.14%	0.38%	0.00%	0.00%	21.62%	0.82%	0.52%	1.24%	0%	0%	0%
MF	CS	2.00%	6-7 yo	1	6	500	2	0.14%	0.38%	0.00%	0.00%	50.00%	0.82%	0.52%	1.24%	0%	0%	0%
MF	CS	2.00%	6-7 yo	1	6	500	3	0.14%	0.38%	0.00%	0.00%	100.00%	0.82%	0.52%	1.24%	0%	0%	0%
MF	CS	2.00%	6-7 yo	1	6	500	4	0.14%	0.38%	0.00%	0.00%	100.00%	0.82%	0.52%	1.24%	0%	0%	0%
ICT	CS	0.50%	Adults	1	3	20	4	3.50%	1.01%	100.00%	0.00%	100.00%	0.82%	0.74%	0.90%	0%	0%	20%
ICT	CS	0.50%	Adults	1	3	20	1	3.50%	1.01%	0.00%	0.00%	11.76%	0.82%	0.74%	0.90%	0%	0%	40%
ICT	CS	0.50%	Adults	1	3	20	2	3.50%	1.01%	0.00%	0.00%	33.33%	0.82%	0.74%	0.90%	0%	0%	40%
ICT	CS	0.50%	Adults	1	3	20	3	3.50%	1.01%	0.00%	0.00%	100.00%	0.82%	0.74%	0.90%	0%	0%	40%
MF	CS	2.00%	6-7 yo	1	3	500	1	0.14%	0.39%	0.00%	0.00%	0.00%	0.82%	0.51%	1.26%	0%	0%	0%
MF	CS	2.00%	6-7 yo	1	3	500	2	0.14%	0.39%	0.00%	0.00%	0.00%	0.82%	0.51%	1.26%	0%	0%	0%
MF	CS	2.00%	6-7 yo	1	3	500	3	0.14%	0.39%	0.00%	0.00%	0.00%	0.82%	0.51%	1.26%	0%	0%	0%
MF	CS	2.00%	6-7 yo	1	3	500	4	0.14%	0.39%	0.00%	0.00%	0.00%	0.82%	0.51%	1.26%	0%	0%	0%
MF	CS	2.00%	6-7 yo	2	6	500	1	0.14%	0.36%	0.00%	0.00%	100.00%	0.82%	0.51%	1.28%	0%	0%	20%
MF	CS	2.00%	6-7 yo	2	6	500	2	0.14%	0.36%	0.00%	0.00%	100.00%	0.82%	0.51%	1.28%	0%	0%	20%
MF	CS	2.00%	6-7 yo	2	6	500	3	0.14%	0.36%	0.00%	0.00%	100.00%	0.82%	0.51%	1.28%	0%	0%	20%
MF	CS	2.00%	6-7 yo	2	6	500	4	0.14%	0.36%	0.00%	0.00%	100.00%	0.82%	0.51%	1.28%	0%	0%	20%
MF	CS	2.00%	6-7 yo	3	3	500	1	0.14%	0.37%	0.00%	0.00%	8.50%	0.82%	0.51%	1.27%	0%	0%	0%
MF	CS	2.00%	6-7 yo	3	3	500	2	0.14%	0.37%	0.00%	0.00%	38.33%	0.82%	0.51%	1.27%	0%	0%	0%
MF	CS	2.00%	6-7 yo	3	3	500	3	0.14%	0.37%	0.00%	0.00%	100.00%	0.82%	0.51%	1.27%	0%	0%	0%
MF	CS	2.00%	6-7 yo	3	3	500	4	0.14%	0.37%	0.00%	0.00%	100.00%	0.82%	0.51%	1.27%	0%	0%	0%
ICT	CS	0.50%	Adults	2	3	20	2	3.62%	1.02%	12.50%	0.00%	50.00%	0.82%	0.75%	0.90%	20%	0%	40%
ICT	CS	0.50%	Adults	2	3	20	1	3.62%	1.02%	4.76%	0.00%	13.65%	0.82%	0.75%	0.90%	20%	0%	60%
ICT	CS	0.50%	Adults	2	3	20	4	3.62%	1.02%	100.00%	0.00%	100.00%	0.82%	0.75%	0.90%	0%	0%	20%
ICT	CS	0.50%	Adults	2	3	20	3	3.62%	1.02%	33.33%	0.00%	100.00%	0.82%	0.75%	0.90%	0%	0%	40%
MF	CS	2.00%	6-7 yo	2	3	500	1	0.13%	0.38%	0.00%	0.00%	0.00%	0.82%	0.51%	1.24%	0%	0%	0%
MF	CS	2.00%	6-7 yo	2	3	500	2	0.13%	0.38%	0.00%	0.00%	0.00%	0.82%	0.51%	1.24%	0%	0%	0%
ICT	SRS	2.00%	WCBA	1	3	20	4	3.42%	4.17%	66.67%	0.00%	100.00%	3.46%	3.30%	3.64%	20%	0%	40%
ICT	SRS	2.00%	WCBA	2	3	20	4	3.56%	4.29%	80.00%	0.00%	100.00%	3.50%	3.33%	3.68%	20%	0%	80%
ICT	SRS	2.00%	Adults	1	3	20	4	3.59%	4.55%	66.67%	0.00%	100.00%	3.59%	3.43%	3.77%	20%	0%	60%
ICT	SRS	2.00%	Adults	2	3	20	4	3.73%	4.65%	80.00%	0.00%	100.00%	3.63%	3.47%	3.80%	20%	0%	80%
MF	CS	2.00%	6-7 yo	2	3	500	3	0.13%	0.38%	0.00%	0.00%	0.00%	0.82%	0.51%	1.24%	0%	0%	0%
MF	CS	2.00%	6-7 yo	2	3	500	4	0.13%	0.38%	0.00%	0.00%	100.00%	0.82%	0.51%	1.24%	0%	0%	0%
ICT	CS	0.50%	Adults	1	6	20	4	3.71%	1.03%	100.00%	0.00%	100.00%	0.82%	0.75%	0.92%	0%	0%	40%
ICT	CS	0.50%	Adults	1	6	20	3	3.71%	1.03%	50.00%	0.00%	100.00%	0.82%	0.75%	0.92%	0%	0%	40%
ICT	CS	0.50%	Adults	1	6	20	1	3.71%	1.03%	0.00%	0.00%	12.50%	0.82%	0.75%	0.92%	0%	0%	40%
ICT	CS	0.50%	Adults	1	6	20	2	3.71%	1.03%	0.00%	0.00%	50.00%	0.82%	0.75%	0.92%	0%	0%	40%
ICT	CS	0.50%	Adults	1	10	20	4	3.72%	0.98%	100.00%	0.00%	100.00%	0.83%	0.75%	0.95%	0%	0%	40%
ICT	CS	0.50%	WCBA	1	3	20	4	3.35%	0.98%	50.00%	0.00%	100.00%	0.83%	0.75%	0.92%	0%	0%	20%
ICT	CS	0.50%	Adults	1	10	20	3	3.72%	0.98%	50.00%	0.00%	100.00%	0.83%	0.75%	0.95%	0%	0%	40%
ICT	CS	0.50%	WCBA	1	3	20	1	3.35%	0.98%	0.00%	0.00%	11.76%	0.83%	0.75%	0.92%	0%	0%	40%
ICT	CS	0.50%	WCBA	1	3	20	2	3.35%	0.98%	0.00%	0.00%	40.00%	0.83%	0.75%	0.92%	0%	0%	40%
ICT	CS	0.50%	WCBA	1	3	20	3	3.35%	0.98%	0.00%	0.00%	100.00%	0.83%	0.75%	0.92%	0%	0%	40%
ICT	CS	0.50%	Adults	1	10	20	1	3.72%	0.98%	0.00%	0.00%	12.50%	0.83%	0.75%	0.95%	0%	0%	40%
ICT	CS	0.50%	Adults	1	10	20	2	3.72%	0.98%	0.00%	0.00%	40.00%	0.83%	0.75%	0.95%	0%	0%	40%
ICT	CS	0.50%	Adults	3	3	20	3	3.73%	1.03%	50.00%	0.00%	100.00%	0.83%	0.76%	0.92%	20%	0%	40%
ICT	CS	0.50%	Adults	3	3	20	2	3.73%	1.03%	16.67%	0.00%	50.00%	0.83%	0.76%	0.92%	20%	0%	60%
ICT	CS	0.50%	Adults	3	3	20	1	3.73%	1.03%	5.88%	0.00%	17.65%	0.83%	0.76%	0.92%	20%	0%	60%
ICT	CS	0.50%	Adults	3	3	20	4	3.73%	1.03%	100.00%	0.00%	100.00%	0.83%	0.76%	0.92%	0%	0%	40%
ICT	CS	0.50%	WCBA	2	3	20	2	3.46%	0.99%	12.50%	0.00%	40.00%	0.84%	0.76%	0.94%	20%	0%	40%
ICT	CS	0.50%	WCBA	2	3	20	1	3.46%	0.99%	5.00%	0.00%	14.29%	0.84%	0.76%	0.94%	20%	0%	60%
ICT	CS	0.50%	WCBA	2	3	20	4	3.46%	0.99%	100.00%	0.00%	100.00%	0.84%	0.76%	0.94%	0%	0%	20%
ICT	CS	0.50%	WCBA	2	3	20	3	3.46%	0.99%	33.33%	0.00%	100.00%	0.84%	0.76%	0.94%	0%	0%	40%
MF	CS	2.00%	6-7 yo	1	10	500	4	0.17%	0.44%	100.00%	0.00%	100.00%	0.84%	0.52%	1.30%	0%	0%	20%
MF	CS	2.00%	6-7 yo	1	10	500	1	0.17%	0.44%	0.00%	0.00%	100.00%	0.84%	0.52%	1.30%	0%	0%	20%
MF	CS	2.00%	6-7 yo	1	10	500	2	0.17%	0.44%	0.00%	0.00%	100.00%	0.84%	0.52%	1.30%	0%	0%	20%
MF	CS	2.00%	6-7 yo	1	10	500	3	0.17%	0.44%	0.00%	0.00%	100.00%	0.84%	0.52%	1.30%	0%	0%	20%
ICT	CS	0.50%	Adults	2	6	20	4	4.00%	1.06%	100.00%	0.00%	100.00%	0.84%	0.76%	0.96%	20%	0%	60%
ICT	CS	0.50%	Adults	2	6	20	3	4.00%	1.06%	50.00%	0.00%	100.00%	0.84%	0.76%	0.96%	20%	0%	60%
ICT	CS	0.50%	Adults	2	6	20	2	4.00%	1.06%	14.29%	0.00%	50.00%	0.84%	0.76%	0.96%	20%	0%	60%
ICT	CS	0.50%	Adults	2	6	20	1	4.00%	1.06%	5.26%	0.00%	16.67%	0.84%	0.76%	0.96%	20%	0%	60%
ICT	CS	0.50%	WCBA	1	6	20	4	3.61%	1.02%	100.00%	0.00%	100.00%	0.84%	0.76%	0.95%	0%	0%	40%
ICT	CS	0.50%	WCBA	1	6	20	3	3.61%	1.02%	33.33%	0.00%	100.00%	0.84%	0.76%	0.95%	0%	0%	40%
ICT	CS	0.50%	WCBA	1	6	20	1	3.61%	1.02%	0.00%	0.00%	13.36%	0.84%	0.76%	0.95%	0%	0%	40%
ICT	CS	0.50%	WCBA	1	6	20	2	3.61%	1.02%	0.00%	0.00%	42.86%	0.84%	0.76%	0.95%	0%	0%	40%
ICT	CS	0.50%	WCBA	3	3	20	3	3.62%	1.02%	50.00%	0.00%	100.00%	0.84%	0.76%	0.94%	20%	0%	60%
ICT	CS	0.50%	WCBA	3	3	20	2	3.62%	1.02%	16.67%	0.00%	50.00%	0.84%	0.76%	0.94%	20%	0%	60%
ICT	CS	0.50%	WCBA	3	3	20	1	3.62%	1.02%	5.88%	0.00%	17.65%	0.84%	0.76%	0.94%	20%	0%	60%
ICT	CS	0.50%	WCBA	3	3	20	4	3.62%	1.02%	100.00%	0.00%	100.00%	0.84%	0.76%	0.94%	0%	0%	40%
ICT	CS	0.50%	WCBA	1	10	20	4	3.65%	0.98%	100.00%	0.00%	100.00%	0.85%	0.76%	1.00%	0%	0%	40%
ICT	CS	0.50%	WCBA	1	10	20	3	3.65%	0.98%	33.33%	0.00%	100.00%	0.85%	0.76%	1.00%	0%	0%	40%
ICT	CS	0.50%	WCBA	1	10	20	1	3.65%	0.98%	0.00%	0.00%	13.33%	0.85%	0.76%	1.00%	0%	0%	40%
ICT	CS	0.50%	WCBA	1	10	20	2	3.65%	0.98%	0.00%	0.00%	42.86%	0.85%	0.76%	1.00%	0%	0%	40%
ICT	CS	0.50%	Adults	3	6	20	4	4.43%	1.12%	100.00%	6.88%	100.00%	0.85%	0.76%	0.98%	20%	0%	60%
ICT	CS	0.50%	Adults	3	6	20	3	4.43%	1.12%	50.00%	0.00%	100.00%	0.85%	0.76%	0.98%	20%	0%	60%
ICT	CS	0.50%	Adults	3	6	20	2	4.43%	1.12%	20.00%	0.00%	50.00%	0.85%	0.76%	0.98%	20%	0%	60%
ICT	CS	0.50%	Adults	3	6	20	1	4.43%	1.12%	6.67%	0.00%	18.75%	0.85%	0.76%	0.98%	20%	0%	80%
ICT	CS	0.50%	Adults	2	10	20	4	4.75%	1.16%	100.00%	0.00%	100.00%	0.85%	0.76%	1.01%	20%	0%	60%
ICT	CS	0.50%	Adults	2	10	20	3	4.75%	1.16%	50.00%	0.00%	100.00%	0.85%	0.76%	1.01%	20%	0%	60%
ICT	CS	0.50%	Adults	2	10	20	2	4.75%	1.16%	16.67%	0.00%	50.00%	0.85%	0.76%	1.01%	20%	0%	60%
ICT	CS	0.50%	Adults	2	10	20	1	4.75%	1.16%	5.26%	0.00%	15.79%	0.85%	0.76%	1.01%	20%	0%	60%
ICT	CS	0.50%	WCBA	2	6	20	4	3.94%	1.07%	100.00%	0.00%	100.00%	0.85%	0.76%	1.00%	20%	0%	60%
ICT	CS	0.50%	WCBA	2	6	20	3	3.94%	1.07%	50.00%	0.00%	100.00%	0.85%	0.76%	1.00%	20%	0%	60%
ICT	CS	0.50%	WCBA	2	6	20	2	3.94%	1.07%	14.29%	0.00%	50.00%	0.85%	0.76%	1.00%	20%	0%	60%
ICT	CS	0.50%	WCBA	2	6	20	1	3.94%	1.07%	5.26%	0.00%	16.68%	0.85%	0.76%	1.00%	20%	0%	60%
ICT	CS	0.50%	WCBA	2	10	20	4	4.94%	1.24%	100.00%	0.00%	100.00%	0.87%	0.77%	1.08%	20%	0%	60%
ICT	CS	0.50%	WCBA	2	10	20	3	4.94%	1.24%	50.00%	0.00%	100.00%	0.87%	0.77%	1.08%	20%	0%	60%
ICT	CS	0.50%	WCBA	2	10	20	2	4.94%	1.24%	14.29%	0.00%	50.00%	0.87%	0.77%	1.08%	20%	0%	60%
ICT	CS	0.50%	WCBA	2	10	20	1	4.94%	1.24%	5.26%	0.00%	15.79%	0.87%	0.77%	1.08%	20%	0%	60%
ICT	CS	0.50%	Adults	3	10	20	1	5.97%	1.35%	7.85%	0.00%	20.03%	0.87%	0.76%	1.07%	40%	0%	80%
ICT	CS	0.50%	Adults	3	10	20	4	5.97%	1.35%	100.00%	33.33%	100.00%	0.87%	0.76%	1.07%	20%	0%	80%
ICT	CS	0.50%	Adults	3	10	20	3	5.97%	1.35%	50.00%	0.00%	100.00%	0.87%	0.76%	1.07%	20%	0%	80%
ICT	CS	0.50%	Adults	3	10	20	2	5.97%	1.35%	22.22%	0.00%	60.00%	0.87%	0.76%	1.07%	20%	0%	80%
MF	CS	2.00%	6-7 yo	2	10	500	3	0.25%	0.64%	100.00%	0.00%	100.00%	0.87%	0.54%	1.43%	0%	0%	40%
MF	CS	2.00%	6-7 yo	2	10	500	4	0.25%	0.64%	100.00%	0.00%	100.00%	0.87%	0.54%	1.43%	0%	0%	40%
MF	CS	2.00%	6-7 yo	2	10	500	2	0.25%	0.64%	33.33%	0.00%	100.00%	0.87%	0.54%	1.43%	0%	0%	40%
MF	CS	2.00%	6-7 yo	2	10	500	1	0.25%	0.64%	0.00%	0.00%	100.00%	0.87%	0.54%	1.43%	0%	0%	40%
ICT	CS	0.50%	WCBA	3	6	20	4	4.58%	1.19%	100.00%	0.00%	100.00%	0.87%	0.77%	1.04%	20%	0%	60%
ICT	CS	0.50%	WCBA	3	6	20	3	4.58%	1.19%	50.00%	0.00%	100.00%	0.87%	0.77%	1.04%	20%	0%	60%
ICT	CS	0.50%	WCBA	3	6	20	2	4.58%	1.19%	20.00%	0.00%	50.00%	0.87%	0.77%	1.04%	20%	0%	60%
ICT	CS	0.50%	WCBA	3	6	20	1	4.58%	1.19%	6.25%	0.00%	18.75%	0.87%	0.77%	1.04%	20%	0%	60%
WB	SRS	2.00%	<5 yrs	1	3	100	40	9.08%	3.75%	100.00%	100.00%	100.00%	5.24%	4.65%	5.82%	20%	0%	60%
MF	SRS	2.00%	WCBA	1	3	500	3	0.32%	6.29%	16.67%	0.00%	66.67%	5.54%	4.45%	6.87%	20%	0%	60%
MF	SRS	2.00%	WCBA	1	3	500	2	0.32%	6.29%	10.00%	0.00%	28.57%	5.54%	4.45%	6.87%	20%	0%	60%
MF	SRS	2.00%	WCBA	1	3	500	1	0.32%	6.29%	5.56%	0.00%	16.67%	5.54%	4.45%	6.87%	20%	0%	60%
MF	SRS	2.00%	WCBA	2	3	500	4	0.34%	6.54%	50.00%	0.00%	100.00%	5.62%	4.45%	6.93%	20%	0%	60%
MF	SRS	2.00%	WCBA	2	3	500	3	0.34%	6.54%	25.00%	0.00%	67.14%	5.62%	4.45%	6.93%	20%	0%	60%
WB	TAS	2.00%	6-7 yo	2	6	500	200	13.68%	5.62%	100.00%	100.00%	100.00%	5.70%	4.80%	6.84%	20%	0%	40%
WB	TAS	2.00%	6-7 yo	2	6	500	250	13.68%	5.62%	100.00%	100.00%	100.00%	5.70%	4.80%	6.84%	20%	0%	40%
WB	TAS	2.00%	6-7 yo	2	6	500	300	13.68%	5.62%	100.00%	100.00%	100.00%	5.70%	4.80%	6.84%	20%	0%	40%
WB	TAS	0.50%	6-7 yo	2	6	500	200	13.98%	5.75%	100.00%	100.00%	100.00%	5.71%	4.69%	6.79%	20%	0%	60%
WB	TAS	0.50%	6-7 yo	2	6	500	250	13.98%	5.75%	100.00%	100.00%	100.00%	5.71%	4.69%	6.79%	20%	0%	60%
WB	TAS	0.50%	6-7 yo	2	6	500	300	13.98%	5.75%	100.00%	100.00%	100.00%	5.71%	4.69%	6.79%	20%	0%	60%
MF	SRS	2.00%	WCBA	3	3	500	4	0.35%	6.74%	50.00%	0.00%	100.00%	5.74%	4.52%	7.15%	20%	0%	80%
WB	TAS	0.50%	6-7 yo	2	10	500	200	14.45%	5.85%	100.00%	100.00%	100.00%	5.76%	4.71%	6.90%	20%	0%	60%
WB	TAS	0.50%	6-7 yo	2	10	500	250	14.45%	5.85%	100.00%	100.00%	100.00%	5.76%	4.71%	6.90%	20%	0%	40%
WB	TAS	0.50%	6-7 yo	2	10	500	300	14.45%	5.85%	100.00%	100.00%	100.00%	5.76%	4.71%	6.90%	20%	0%	40%
WB	TAS	2.00%	6-7 yo	2	10	500	200	14.63%	5.94%	100.00%	100.00%	100.00%	5.76%	4.74%	6.82%	20%	0%	60%
WB	TAS	2.00%	6-7 yo	2	10	500	250	14.63%	5.94%	100.00%	100.00%	100.00%	5.76%	4.74%	6.82%	20%	0%	60%
WB	TAS	2.00%	6-7 yo	2	10	500	300	14.63%	5.94%	100.00%	100.00%	100.00%	5.76%	4.74%	6.82%	20%	0%	40%
WB	TAS	0.50%	6-7 yo	3	6	500	200	15.46%	6.04%	100.00%	50.75%	100.00%	5.77%	4.74%	6.83%	20%	0%	60%
WB	TAS	0.50%	6-7 yo	3	6	500	250	15.46%	6.04%	100.00%	66.67%	100.00%	5.77%	4.74%	6.83%	20%	0%	60%
WB	TAS	0.50%	6-7 yo	3	6	500	300	15.46%	6.04%	100.00%	66.67%	100.00%	5.77%	4.74%	6.83%	20%	0%	60%
WB	TAS	2.00%	6-7 yo	3	10	500	200	16.33%	6.22%	100.00%	66.67%	100.00%	5.82%	4.77%	6.94%	20%	0%	60%
WB	TAS	2.00%	6-7 yo	3	10	500	250	16.33%	6.22%	100.00%	66.67%	100.00%	5.82%	4.77%	6.94%	20%	0%	60%
WB	TAS	2.00%	6-7 yo	3	10	500	300	16.33%	6.22%	100.00%	66.67%	100.00%	5.82%	4.77%	6.94%	20%	0%	60%
WB	TAS	2.00%	6-7 yo	3	6	500	200	15.43%	6.09%	100.00%	60.00%	100.00%	5.82%	4.76%	6.97%	20%	0%	60%
WB	TAS	2.00%	6-7 yo	3	6	500	250	15.43%	6.09%	100.00%	66.67%	100.00%	5.82%	4.76%	6.97%	20%	0%	60%
WB	TAS	2.00%	6-7 yo	3	6	500	300	15.43%	6.09%	100.00%	66.67%	100.00%	5.82%	4.76%	6.97%	20%	0%	60%
MF	CS	2.00%	6-7 yo	3	6	500	4	0.22%	0.58%	100.00%	0.00%	100.00%	0.88%	0.52%	1.35%	0%	0%	40%
MF	CS	2.00%	6-7 yo	3	6	500	3	0.22%	0.58%	66.67%	0.00%	100.00%	0.88%	0.52%	1.35%	0%	0%	40%
MF	CS	2.00%	6-7 yo	3	6	500	2	0.22%	0.58%	33.33%	0.00%	100.00%	0.88%	0.52%	1.35%	0%	0%	40%
MF	CS	2.00%	6-7 yo	3	6	500	1	0.22%	0.58%	0.00%	0.00%	100.00%	0.88%	0.52%	1.35%	0%	0%	40%
WB	TAS	0.50%	6-7 yo	3	10	500	200	16.34%	6.28%	100.00%	66.67%	100.00%	5.86%	4.77%	7.00%	20%	0%	60%
WB	TAS	0.50%	6-7 yo	3	10	500	250	16.34%	6.28%	100.00%	66.67%	100.00%	5.86%	4.77%	7.00%	20%	0%	60%
WB	TAS	0.50%	6-7 yo	3	10	500	300	16.34%	6.28%	100.00%	66.67%	100.00%	5.86%	4.77%	7.00%	20%	0%	60%
ICT	CS	0.50%	WCBA	3	10	20	1	6.20%	1.45%	8.33%	0.00%	21.06%	0.90%	0.78%	1.14%	40%	0%	80%
ICT	CS	0.50%	WCBA	3	10	20	2	6.20%	1.45%	22.22%	0.00%	50.00%	0.90%	0.78%	1.14%	30%	0%	80%
ICT	CS	0.50%	WCBA	3	10	20	4	6.20%	1.45%	100.00%	33.33%	100.00%	0.90%	0.78%	1.14%	20%	0%	80%
ICT	CS	0.50%	WCBA	3	10	20	3	6.20%	1.45%	50.00%	0.00%	100.00%	0.90%	0.78%	1.14%	20%	0%	80%
MF	CS	2.00%	6-7 yo	3	10	500	3	0.41%	1.01%	100.00%	0.00%	100.00%	0.94%	0.57%	1.45%	20%	0%	40%
MF	CS	2.00%	6-7 yo	3	10	500	4	0.41%	1.01%	100.00%	0.00%	100.00%	0.94%	0.57%	1.45%	20%	0%	40%
MF	CS	2.00%	6-7 yo	3	10	500	2	0.41%	1.01%	50.00%	0.00%	100.00%	0.94%	0.57%	1.45%	20%	0%	40%
MF	CS	2.00%	6-7 yo	3	10	500	1	0.41%	1.01%	33.33%	0.00%	100.00%	0.94%	0.57%	1.45%	20%	0%	40%
ICT	CS	0.50%	6-7 yo	1	3	100	8	1.99%	0.68%	100.00%	0.00%	100.00%	0.96%	0.77%	1.18%	0%	0%	40%
ICT	CS	0.50%	6-7 yo	1	3	100	2	1.99%	0.68%	0.00%	0.00%	20.00%	0.96%	0.77%	1.18%	0%	0%	40%
ICT	CS	0.50%	6-7 yo	1	3	100	4	1.99%	0.68%	0.00%	0.00%	50.00%	0.96%	0.77%	1.18%	0%	0%	40%
ICT	CS	0.50%	6-7 yo	1	3	100	6	1.99%	0.68%	0.00%	0.00%	100.00%	0.96%	0.77%	1.18%	0%	0%	40%
ICT	CS	0.50%	6-7 yo	2	3	100	4	2.10%	0.71%	10.00%	0.00%	50.00%	0.98%	0.79%	1.21%	20%	0%	40%
ICT	CS	0.50%	6-7 yo	2	3	100	2	2.10%	0.71%	6.25%	0.00%	22.22%	0.98%	0.79%	1.21%	20%	0%	40%
ICT	CS	0.50%	6-7 yo	2	3	100	8	2.10%	0.71%	100.00%	0.00%	100.00%	0.98%	0.79%	1.21%	0%	0%	40%
ICT	CS	0.50%	6-7 yo	2	3	100	6	2.10%	0.71%	33.33%	0.00%	100.00%	0.98%	0.79%	1.21%	0%	0%	40%
MF	SRS	2.00%	Adults	1	3	500	3	0.33%	6.88%	16.67%	0.00%	50.00%	5.92%	4.59%	7.29%	20%	0%	60%
MF	SRS	2.00%	Adults	1	3	500	2	0.33%	6.88%	8.33%	0.00%	27.31%	5.92%	4.59%	7.29%	20%	0%	60%
MF	SRS	2.00%	Adults	1	3	500	1	0.33%	6.88%	5.00%	0.00%	15.79%	5.92%	4.59%	7.29%	20%	0%	60%
ICT	CS	0.50%	6-7 yo	1	6	100	8	2.25%	0.74%	100.00%	0.00%	100.00%	0.98%	0.78%	1.23%	0%	0%	40%
ICT	CS	0.50%	6-7 yo	1	6	100	6	2.25%	0.74%	33.33%	0.00%	100.00%	0.98%	0.78%	1.23%	0%	0%	40%
ICT	CS	0.50%	6-7 yo	1	6	100	2	2.25%	0.74%	0.00%	0.00%	20.00%	0.98%	0.78%	1.23%	0%	0%	40%
ICT	CS	0.50%	6-7 yo	1	6	100	4	2.25%	0.74%	0.00%	0.00%	50.00%	0.98%	0.78%	1.23%	0%	0%	40%
ICT	CS	0.50%	6-7 yo	3	3	100	8	2.20%	0.72%	100.00%	0.00%	100.00%	0.98%	0.77%	1.21%	20%	0%	40%
ICT	CS	0.50%	6-7 yo	3	3	100	6	2.20%	0.72%	50.00%	0.00%	100.00%	0.98%	0.77%	1.21%	20%	0%	60%
ICT	CS	0.50%	6-7 yo	3	3	100	4	2.20%	0.72%	16.67%	0.00%	60.00%	0.98%	0.77%	1.21%	20%	0%	60%
ICT	CS	0.50%	6-7 yo	3	3	100	2	2.20%	0.72%	9.09%	0.00%	30.00%	0.98%	0.77%	1.21%	20%	0%	60%
MF	SRS	2.00%	Adults	2	3	500	4	0.35%	7.22%	50.00%	0.00%	100.00%	6.03%	4.69%	7.51%	20%	0%	60%
MF	SRS	2.00%	Adults	2	3	500	3	0.35%	7.22%	25.00%	0.00%	66.67%	6.03%	4.69%	7.51%	20%	0%	80%
ICT	CS	0.50%	6-7 yo	1	10	100	8	2.27%	0.73%	100.00%	0.00%	100.00%	1.01%	0.79%	1.29%	0%	0%	40%
ICT	CS	0.50%	6-7 yo	1	10	100	6	2.27%	0.73%	33.33%	0.00%	100.00%	1.01%	0.79%	1.29%	0%	0%	40%
ICT	CS	0.50%	6-7 yo	1	10	100	2	2.27%	0.73%	0.00%	0.00%	20.00%	1.01%	0.79%	1.29%	0%	0%	40%
ICT	CS	0.50%	6-7 yo	1	10	100	4	2.27%	0.73%	0.00%	0.00%	50.00%	1.01%	0.79%	1.29%	0%	0%	40%
ICT	CS	0.50%	6-7 yo	2	6	100	8	2.58%	0.83%	100.00%	0.00%	100.00%	1.02%	0.79%	1.28%	20%	0%	60%
ICT	CS	0.50%	6-7 yo	2	6	100	6	2.58%	0.83%	50.00%	0.00%	100.00%	1.02%	0.79%	1.28%	20%	0%	60%
ICT	CS	0.50%	6-7 yo	2	6	100	4	2.58%	0.83%	16.67%	0.00%	50.00%	1.02%	0.79%	1.28%	20%	0%	60%
ICT	CS	0.50%	6-7 yo	2	6	100	2	2.58%	0.83%	8.33%	0.00%	26.67%	1.02%	0.79%	1.28%	20%	0%	60%
ICT	CS	0.50%	6-7 yo	3	6	100	8	3.15%	0.97%	100.00%	0.00%	100.00%	1.03%	0.79%	1.34%	20%	0%	60%
ICT	CS	0.50%	6-7 yo	3	6	100	6	3.15%	0.97%	50.00%	0.00%	100.00%	1.03%	0.79%	1.34%	20%	0%	60%
ICT	CS	0.50%	6-7 yo	3	6	100	4	3.15%	0.97%	20.00%	0.00%	60.00%	1.03%	0.79%	1.34%	20%	0%	60%
ICT	CS	0.50%	6-7 yo	3	6	100	2	3.15%	0.97%	10.00%	0.00%	30.00%	1.03%	0.79%	1.34%	20%	0%	60%
ICT	CS	0.50%	6-7 yo	2	10	100	8	3.66%	1.10%	100.00%	0.00%	100.00%	1.04%	0.79%	1.39%	20%	0%	60%
ICT	CS	0.50%	6-7 yo	2	10	100	6	3.66%	1.10%	50.00%	0.00%	100.00%	1.04%	0.79%	1.39%	20%	0%	60%
ICT	CS	0.50%	6-7 yo	2	10	100	4	3.66%	1.10%	16.67%	0.00%	50.00%	1.04%	0.79%	1.39%	20%	0%	60%
ICT	CS	0.50%	6-7 yo	2	10	100	2	3.66%	1.10%	8.33%	0.00%	23.13%	1.04%	0.79%	1.39%	20%	0%	60%
ICT	CS	0.50%	6-7 yo	3	10	100	8	5.11%	1.45%	100.00%	0.00%	100.00%	1.09%	0.82%	1.50%	20%	0%	60%
ICT	CS	0.50%	6-7 yo	3	10	100	6	5.11%	1.45%	50.00%	0.00%	100.00%	1.09%	0.82%	1.50%	20%	0%	60%
ICT	CS	0.50%	6-7 yo	3	10	100	4	5.11%	1.45%	22.22%	0.00%	60.00%	1.09%	0.82%	1.50%	20%	0%	60%
ICT	CS	0.50%	6-7 yo	3	10	100	2	5.11%	1.45%	11.11%	0.00%	30.83%	1.09%	0.82%	1.50%	20%	0%	60%
ICT	CS	2.00%	6-7 yo	1	3	100	8	2.00%	0.77%	100.00%	0.00%	100.00%	1.10%	0.79%	1.44%	0%	0%	40%
ICT	CS	2.00%	6-7 yo	1	3	100	2	2.00%	0.77%	0.00%	0.00%	18.78%	1.10%	0.79%	1.44%	0%	0%	40%
ICT	CS	2.00%	6-7 yo	1	3	100	4	2.00%	0.77%	0.00%	0.00%	40.00%	1.10%	0.79%	1.44%	0%	0%	40%
ICT	CS	2.00%	6-7 yo	1	3	100	6	2.00%	0.77%	0.00%	0.00%	100.00%	1.10%	0.79%	1.44%	0%	0%	40%
ICT	CS	2.00%	6-7 yo	2	3	100	6	2.13%	0.81%	33.33%	0.00%	100.00%	1.11%	0.83%	1.47%	20%	0%	40%
ICT	CS	2.00%	6-7 yo	2	3	100	4	2.13%	0.81%	11.11%	0.00%	50.00%	1.11%	0.83%	1.47%	20%	0%	40%
ICT	CS	2.00%	6-7 yo	2	3	100	2	2.13%	0.81%	6.67%	0.00%	22.22%	1.11%	0.83%	1.47%	20%	0%	60%
ICT	CS	2.00%	6-7 yo	2	3	100	8	2.13%	0.81%	100.00%	0.00%	100.00%	1.11%	0.83%	1.47%	0%	0%	40%
ICT	CS	2.00%	6-7 yo	1	6	100	8	2.24%	0.85%	100.00%	0.00%	100.00%	1.13%	0.83%	1.49%	0%	0%	40%
ICT	CS	2.00%	6-7 yo	1	6	100	6	2.24%	0.85%	25.00%	0.00%	100.00%	1.13%	0.83%	1.49%	0%	0%	40%
ICT	CS	2.00%	6-7 yo	1	6	100	2	2.24%	0.85%	0.00%	0.00%	18.23%	1.13%	0.83%	1.49%	0%	0%	40%
ICT	CS	2.00%	6-7 yo	1	6	100	4	2.24%	0.85%	0.00%	0.00%	40.00%	1.13%	0.83%	1.49%	0%	0%	40%
ICT	CS	2.00%	6-7 yo	3	3	100	8	2.24%	0.85%	100.00%	0.00%	100.00%	1.13%	0.83%	1.49%	20%	0%	60%
ICT	CS	2.00%	6-7 yo	3	3	100	6	2.24%	0.85%	50.00%	0.00%	100.00%	1.13%	0.83%	1.49%	20%	0%	60%
ICT	CS	2.00%	6-7 yo	3	3	100	4	2.24%	0.85%	16.67%	0.00%	50.00%	1.13%	0.83%	1.49%	20%	0%	60%
ICT	CS	2.00%	6-7 yo	3	3	100	2	2.24%	0.85%	8.33%	0.00%	25.00%	1.13%	0.83%	1.49%	20%	0%	60%
ICT	CS	2.00%	6-7 yo	2	6	100	8	2.49%	0.90%	100.00%	0.00%	100.00%	1.14%	0.84%	1.51%	20%	0%	40%
ICT	CS	2.00%	6-7 yo	2	6	100	6	2.49%	0.90%	50.00%	0.00%	100.00%	1.14%	0.84%	1.51%	20%	0%	60%
ICT	CS	2.00%	6-7 yo	2	6	100	4	2.49%	0.90%	14.29%	0.00%	50.00%	1.14%	0.84%	1.51%	20%	0%	60%
ICT	CS	2.00%	6-7 yo	2	6	100	2	2.49%	0.90%	7.14%	0.00%	23.08%	1.14%	0.84%	1.51%	20%	0%	60%
ICT	CS	2.00%	6-7 yo	1	10	100	8	2.33%	0.86%	100.00%	0.00%	100.00%	1.16%	0.82%	1.54%	0%	0%	40%
ICT	CS	2.00%	6-7 yo	1	10	100	6	2.33%	0.86%	33.33%	0.00%	100.00%	1.16%	0.82%	1.54%	0%	0%	40%
ICT	CS	2.00%	6-7 yo	1	10	100	2	2.33%	0.86%	0.00%	0.00%	20.00%	1.16%	0.82%	1.54%	0%	0%	40%
ICT	CS	2.00%	6-7 yo	1	10	100	4	2.33%	0.86%	0.00%	0.00%	45.14%	1.16%	0.82%	1.54%	0%	0%	40%
ICT	CS	2.00%	6-7 yo	3	6	100	8	3.22%	1.13%	100.00%	33.33%	100.00%	1.18%	0.84%	1.61%	20%	0%	60%
ICT	CS	2.00%	6-7 yo	3	6	100	6	3.22%	1.13%	50.00%	0.00%	100.00%	1.18%	0.84%	1.61%	20%	0%	60%
ICT	CS	2.00%	6-7 yo	3	6	100	4	3.22%	1.13%	20.00%	0.00%	60.00%	1.18%	0.84%	1.61%	20%	0%	60%
ICT	CS	2.00%	6-7 yo	3	6	100	2	3.22%	1.13%	9.52%	0.00%	30.00%	1.18%	0.84%	1.61%	20%	0%	60%
ICT	CS	2.00%	6-7 yo	2	10	100	8	3.76%	1.28%	100.00%	0.00%	100.00%	1.18%	0.83%	1.65%	20%	0%	60%
ICT	CS	2.00%	6-7 yo	2	10	100	6	3.76%	1.28%	50.00%	0.00%	100.00%	1.18%	0.83%	1.65%	20%	0%	60%
ICT	CS	2.00%	6-7 yo	2	10	100	4	3.76%	1.28%	14.29%	0.00%	50.00%	1.18%	0.83%	1.65%	20%	0%	60%
ICT	CS	2.00%	6-7 yo	2	10	100	2	3.76%	1.28%	7.69%	0.00%	25.00%	1.18%	0.83%	1.65%	20%	0%	60%
ICT	CS	2.00%	6-7 yo	3	10	100	8	5.01%	1.59%	100.00%	0.00%	100.00%	1.23%	0.87%	1.77%	20%	0%	80%
ICT	CS	2.00%	6-7 yo	3	10	100	6	5.01%	1.59%	50.00%	0.00%	100.00%	1.23%	0.87%	1.77%	20%	0%	80%
ICT	CS	2.00%	6-7 yo	3	10	100	4	5.01%	1.59%	20.00%	0.00%	60.00%	1.23%	0.87%	1.77%	20%	0%	80%
ICT	CS	2.00%	6-7 yo	3	10	100	2	5.01%	1.59%	10.00%	0.00%	29.43%	1.23%	0.87%	1.77%	20%	0%	80%
WB	CS	0.50%	<5 yrs	1	3	100	40	8.87%	0.87%	100.00%	100.00%	100.00%	1.24%	1.02%	1.51%	0%	0%	20%
WB	CS	0.50%	<5 yrs	1	3	100	50	8.87%	0.87%	100.00%	100.00%	100.00%	1.24%	1.02%	1.51%	0%	0%	0%
WB	CS	0.50%	<5 yrs	1	3	100	60	8.87%	0.87%	0.00%	0.00%	0.00%	1.24%	1.02%	1.51%	0%	0%	0%
WB	CS	0.50%	<5 yrs	2	3	100	40	9.35%	0.91%	100.00%	100.00%	100.00%	1.27%	1.01%	1.57%	0%	0%	40%
WB	CS	0.50%	<5 yrs	2	3	100	50	9.35%	0.91%	100.00%	100.00%	100.00%	1.27%	1.01%	1.57%	0%	0%	0%
WB	CS	0.50%	<5 yrs	2	3	100	60	9.35%	0.91%	0.00%	0.00%	0.00%	1.27%	1.01%	1.57%	0%	0%	0%
WB	CS	0.50%	<5 yrs	1	6	100	40	9.61%	0.92%	100.00%	100.00%	100.00%	1.27%	1.03%	1.58%	0%	0%	40%
WB	CS	0.50%	<5 yrs	1	6	100	50	9.61%	0.92%	100.00%	100.00%	100.00%	1.27%	1.03%	1.58%	0%	0%	40%
WB	CS	0.50%	<5 yrs	1	6	100	60	9.61%	0.92%	100.00%	100.00%	100.00%	1.27%	1.03%	1.58%	0%	0%	40%
WB	CS	0.50%	<5 yrs	3	3	100	40	9.87%	0.94%	100.00%	50.00%	100.00%	1.28%	1.02%	1.57%	0%	0%	40%
WB	CS	0.50%	<5 yrs	3	3	100	50	9.87%	0.94%	100.00%	100.00%	100.00%	1.28%	1.02%	1.57%	0%	0%	0%
WB	CS	0.50%	<5 yrs	3	3	100	60	9.87%	0.94%	0.00%	0.00%	0.00%	1.28%	1.02%	1.57%	0%	0%	0%
WB	CS	0.50%	<5 yrs	1	10	100	40	9.53%	0.91%	100.00%	100.00%	100.00%	1.28%	1.02%	1.70%	0%	0%	40%
WB	CS	0.50%	<5 yrs	1	10	100	50	9.53%	0.91%	100.00%	100.00%	100.00%	1.28%	1.02%	1.70%	0%	0%	40%
WB	CS	0.50%	<5 yrs	1	10	100	60	9.53%	0.91%	100.00%	100.00%	100.00%	1.28%	1.02%	1.70%	0%	0%	40%
WB	CS	0.50%	<5 yrs	2	6	100	40	11.79%	1.11%	100.00%	66.67%	100.00%	1.30%	1.02%	1.65%	20%	0%	60%
WB	CS	0.50%	<5 yrs	2	6	100	50	11.79%	1.11%	100.00%	66.67%	100.00%	1.30%	1.02%	1.65%	20%	0%	60%
WB	CS	0.50%	<5 yrs	2	6	100	60	11.79%	1.11%	100.00%	68.75%	100.00%	1.30%	1.02%	1.65%	20%	0%	60%
MF	CS	0.50%	WCBA	2	3	500	1	0.32%	1.44%	0.00%	0.00%	50.00%	1.31%	0.76%	1.96%	0%	0%	40%
MF	CS	0.50%	WCBA	2	3	500	2	0.32%	1.44%	0.00%	0.00%	66.67%	1.31%	0.76%	1.96%	0%	0%	40%
MF	CS	0.50%	WCBA	2	3	500	3	0.32%	1.44%	0.00%	0.00%	100.00%	1.31%	0.76%	1.96%	0%	0%	20%
MF	CS	0.50%	WCBA	2	3	500	4	0.32%	1.44%	0.00%	0.00%	100.00%	1.31%	0.76%	1.96%	0%	0%	20%
MF	CS	0.50%	WCBA	1	3	500	1	0.32%	1.47%	0.00%	0.00%	33.33%	1.31%	0.77%	1.99%	0%	0%	20%
MF	CS	0.50%	WCBA	1	3	500	2	0.32%	1.47%	0.00%	0.00%	66.67%	1.31%	0.77%	1.99%	0%	0%	20%
MF	CS	0.50%	WCBA	1	3	500	3	0.32%	1.47%	0.00%	0.00%	100.00%	1.31%	0.77%	1.99%	0%	0%	20%
MF	CS	0.50%	WCBA	1	3	500	4	0.32%	1.47%	0.00%	0.00%	100.00%	1.31%	0.77%	1.99%	0%	0%	20%
WB	CS	0.50%	<5 yrs	2	10	100	40	12.77%	1.21%	100.00%	50.00%	100.00%	1.34%	1.04%	1.79%	20%	0%	60%
WB	CS	0.50%	<5 yrs	2	10	100	50	12.77%	1.21%	100.00%	58.33%	100.00%	1.34%	1.04%	1.79%	20%	0%	60%
WB	CS	0.50%	<5 yrs	2	10	100	60	12.77%	1.21%	100.00%	56.67%	100.00%	1.34%	1.04%	1.79%	20%	0%	40%
WB	CS	0.50%	<5 yrs	3	6	100	40	13.88%	1.27%	100.00%	50.00%	100.00%	1.35%	1.05%	1.73%	20%	0%	60%
WB	CS	0.50%	<5 yrs	3	6	100	50	13.88%	1.27%	100.00%	50.00%	100.00%	1.35%	1.05%	1.73%	20%	0%	60%
WB	CS	0.50%	<5 yrs	3	6	100	60	13.88%	1.27%	100.00%	50.00%	100.00%	1.35%	1.05%	1.73%	20%	0%	60%
MF	CS	0.50%	WCBA	3	3	500	4	0.35%	1.59%	50.00%	0.00%	100.00%	1.36%	0.77%	2.03%	0%	0%	40%
MF	CS	0.50%	WCBA	3	3	500	3	0.35%	1.59%	25.00%	0.00%	100.00%	1.36%	0.77%	2.03%	0%	0%	40%
MF	CS	0.50%	WCBA	3	3	500	1	0.35%	1.59%	0.00%	0.00%	50.00%	1.36%	0.77%	2.03%	0%	0%	40%
MF	CS	0.50%	WCBA	3	3	500	2	0.35%	1.59%	0.00%	0.00%	100.00%	1.36%	0.77%	2.03%	0%	0%	40%
MF	CS	0.50%	WCBA	1	10	500	4	0.39%	1.69%	100.00%	0.00%	100.00%	1.37%	0.77%	2.14%	0%	0%	40%
MF	CS	0.50%	WCBA	1	10	500	1	0.39%	1.69%	0.00%	0.00%	50.00%	1.37%	0.77%	2.14%	0%	0%	40%
MF	CS	0.50%	WCBA	1	10	500	2	0.39%	1.69%	0.00%	0.00%	100.00%	1.37%	0.77%	2.14%	0%	0%	40%
MF	CS	0.50%	WCBA	1	10	500	3	0.39%	1.69%	0.00%	0.00%	100.00%	1.37%	0.77%	2.14%	0%	0%	40%
MF	CS	0.50%	WCBA	1	6	500	4	0.34%	1.60%	100.00%	0.00%	100.00%	1.38%	0.87%	2.08%	0%	0%	40%
MF	CS	0.50%	WCBA	1	6	500	1	0.34%	1.60%	0.00%	0.00%	50.00%	1.38%	0.87%	2.08%	0%	0%	40%
MF	CS	0.50%	WCBA	1	6	500	2	0.34%	1.60%	0.00%	0.00%	100.00%	1.38%	0.87%	2.08%	0%	0%	40%
MF	CS	0.50%	WCBA	1	6	500	3	0.34%	1.60%	0.00%	0.00%	100.00%	1.38%	0.87%	2.08%	0%	0%	40%
MF	CS	0.50%	Adults	1	3	500	1	0.32%	1.57%	0.00%	0.00%	33.33%	1.39%	0.77%	2.04%	0%	0%	20%
MF	CS	0.50%	Adults	1	3	500	2	0.32%	1.57%	0.00%	0.00%	50.00%	1.39%	0.77%	2.04%	0%	0%	20%
MF	CS	0.50%	Adults	1	3	500	3	0.32%	1.57%	0.00%	0.00%	100.00%	1.39%	0.77%	2.04%	0%	0%	20%
MF	CS	0.50%	Adults	1	3	500	4	0.32%	1.57%	0.00%	0.00%	100.00%	1.39%	0.77%	2.04%	0%	0%	20%
WB	CS	0.50%	<5 yrs	3	10	100	40	17.92%	1.65%	100.00%	50.00%	100.00%	1.40%	1.06%	1.90%	20%	0%	80%
WB	CS	0.50%	<5 yrs	3	10	100	50	17.92%	1.65%	100.00%	50.00%	100.00%	1.40%	1.06%	1.90%	20%	0%	60%
WB	CS	0.50%	<5 yrs	3	10	100	60	17.92%	1.65%	100.00%	50.00%	100.00%	1.40%	1.06%	1.90%	20%	0%	60%
MF	CS	0.50%	WCBA	2	6	500	4	0.37%	1.69%	100.00%	0.00%	100.00%	1.41%	0.76%	2.09%	0%	0%	40%
MF	CS	0.50%	WCBA	2	6	500	3	0.37%	1.69%	33.33%	0.00%	100.00%	1.41%	0.76%	2.09%	0%	0%	60%
MF	CS	0.50%	WCBA	2	6	500	2	0.37%	1.69%	16.67%	0.00%	100.00%	1.41%	0.76%	2.09%	0%	0%	60%
MF	CS	0.50%	WCBA	2	6	500	1	0.37%	1.69%	0.00%	0.00%	50.00%	1.41%	0.76%	2.09%	0%	0%	60%
MF	CS	0.50%	Adults	2	3	500	4	0.33%	1.63%	16.67%	0.00%	100.00%	1.42%	0.89%	2.09%	0%	0%	20%
MF	CS	0.50%	Adults	2	3	500	1	0.33%	1.63%	0.00%	0.00%	50.00%	1.42%	0.89%	2.09%	0%	0%	40%
MF	CS	0.50%	Adults	2	3	500	2	0.33%	1.63%	0.00%	0.00%	100.00%	1.42%	0.89%	2.09%	0%	0%	40%
MF	CS	0.50%	Adults	2	3	500	3	0.33%	1.63%	0.00%	0.00%	100.00%	1.42%	0.89%	2.09%	0%	0%	40%
MF	CS	0.50%	Adults	1	6	500	4	0.35%	1.69%	100.00%	0.00%	100.00%	1.42%	0.84%	2.04%	0%	0%	40%
MF	CS	0.50%	Adults	1	6	500	1	0.35%	1.69%	0.00%	0.00%	40.00%	1.42%	0.84%	2.04%	0%	0%	40%
MF	CS	0.50%	Adults	1	6	500	2	0.35%	1.69%	0.00%	0.00%	100.00%	1.42%	0.84%	2.04%	0%	0%	40%
MF	CS	0.50%	Adults	1	6	500	3	0.35%	1.69%	0.00%	0.00%	100.00%	1.42%	0.84%	2.04%	0%	0%	40%
MF	CS	0.50%	WCBA	2	10	500	4	0.51%	2.09%	100.00%	0.00%	100.00%	1.43%	0.89%	2.25%	20%	0%	40%
MF	CS	0.50%	WCBA	2	10	500	3	0.51%	2.09%	50.00%	0.00%	100.00%	1.43%	0.89%	2.25%	20%	0%	40%
MF	CS	0.50%	WCBA	2	10	500	2	0.51%	2.09%	20.00%	0.00%	100.00%	1.43%	0.89%	2.25%	20%	0%	40%
MF	CS	0.50%	WCBA	2	10	500	1	0.51%	2.09%	14.29%	0.00%	50.00%	1.43%	0.89%	2.25%	20%	0%	40%
MF	CS	0.50%	Adults	3	3	500	4	0.35%	1.68%	50.00%	0.00%	100.00%	1.43%	0.89%	2.16%	0%	0%	40%
MF	CS	0.50%	Adults	3	3	500	3	0.35%	1.68%	20.00%	0.00%	100.00%	1.43%	0.89%	2.16%	0%	0%	40%
MF	CS	0.50%	Adults	3	3	500	1	0.35%	1.68%	0.00%	0.00%	50.00%	1.43%	0.89%	2.16%	0%	0%	40%
MF	CS	0.50%	Adults	3	3	500	2	0.35%	1.68%	0.00%	0.00%	100.00%	1.43%	0.89%	2.16%	0%	0%	40%
MF	CS	0.50%	Adults	1	10	500	4	0.39%	1.78%	66.67%	0.00%	100.00%	1.43%	0.89%	2.18%	0%	0%	40%
MF	CS	0.50%	Adults	1	10	500	1	0.39%	1.78%	0.00%	0.00%	50.00%	1.43%	0.89%	2.18%	0%	0%	40%
MF	CS	0.50%	Adults	1	10	500	2	0.39%	1.78%	0.00%	0.00%	100.00%	1.43%	0.89%	2.18%	0%	0%	40%
MF	CS	0.50%	Adults	1	10	500	3	0.39%	1.78%	0.00%	0.00%	100.00%	1.43%	0.89%	2.18%	0%	0%	40%
MF	CS	0.50%	WCBA	3	6	500	4	0.44%	1.90%	100.00%	0.00%	100.00%	1.44%	0.89%	2.14%	20%	0%	60%
MF	CS	0.50%	WCBA	3	6	500	3	0.44%	1.90%	50.00%	0.00%	100.00%	1.44%	0.89%	2.14%	20%	0%	60%
WB	SRS	2.00%	<5 yrs	3	3	500	200	13.53%	17.59%	100.00%	66.67%	100.00%	17.40%	15.13%	19.85%	20%	0%	60%
WB	SRS	0.50%	<5 yrs	2	3	100	40	9.75%	1.02%	100.00%	66.67%	100.00%	1.36%	1.08%	1.66%	10%	0%	40%
MF	CS	0.50%	WCBA	3	6	500	2	0.44%	1.90%	25.00%	0.00%	100.00%	1.44%	0.89%	2.14%	20%	0%	60%
MF	CS	0.50%	WCBA	3	6	500	1	0.44%	1.90%	16.67%	0.00%	60.00%	1.44%	0.89%	2.14%	20%	0%	60%
MF	CS	0.50%	Adults	2	6	500	2	0.40%	1.87%	16.67%	0.00%	100.00%	1.46%	0.89%	2.21%	20%	0%	60%
MF	CS	0.50%	Adults	2	6	500	1	0.40%	1.87%	11.11%	0.00%	50.00%	1.46%	0.89%	2.21%	20%	0%	60%
MF	TAS	0.50%	6-7 yo	1	3	20	1	0.06%	0.10%	0.00%	0.00%	0.00%	0.44%	0.43%	0.45%	0%	0%	0%
MF	TAS	0.50%	6-7 yo	3	3	20	1	0.06%	0.09%	0.00%	0.00%	10.00%	0.44%	0.43%	0.45%	0%	0%	0%
MF	TAS	0.50%	6-7 yo	1	6	20	1	0.06%	0.09%	0.00%	0.00%	85.00%	0.44%	0.43%	0.45%	0%	0%	0%
MF	TAS	2.00%	6-7 yo	1	3	20	1	0.06%	0.10%	0.00%	0.00%	0.00%	0.44%	0.43%	0.45%	0%	0%	0%
MF	TAS	2.00%	6-7 yo	3	3	20	1	0.06%	0.09%	0.00%	0.00%	0.00%	0.44%	0.43%	0.45%	0%	0%	0%
MF	TAS	0.50%	6-7 yo	2	3	20	1	0.06%	0.10%	0.00%	0.00%	0.00%	0.44%	0.43%	0.45%	0%	0%	0%
MF	TAS	2.00%	6-7 yo	1	6	20	1	0.06%	0.09%	0.00%	0.00%	0.00%	0.44%	0.43%	0.45%	0%	0%	0%
MF	TAS	2.00%	6-7 yo	2	6	20	1	0.06%	0.09%	0.00%	0.00%	100.00%	0.44%	0.43%	0.45%	0%	0%	0%
MF	TAS	2.00%	6-7 yo	1	10	20	1	0.06%	0.09%	0.00%	0.00%	100.00%	0.44%	0.43%	0.45%	0%	0%	0%
MF	TAS	0.50%	6-7 yo	2	6	20	1	0.13%	0.18%	0.00%	0.00%	100.00%	0.44%	0.43%	0.46%	0%	0%	0%
MF	TAS	2.00%	6-7 yo	2	3	20	1	0.06%	0.10%	0.00%	0.00%	0.00%	0.44%	0.43%	0.45%	0%	0%	0%
MF	TAS	0.50%	6-7 yo	1	10	20	1	0.13%	0.18%	0.00%	0.00%	100.00%	0.44%	0.43%	0.45%	0%	0%	0%
MF	TAS	2.00%	6-7 yo	3	6	20	1	0.13%	0.17%	100.00%	0.00%	100.00%	0.44%	0.43%	0.46%	0%	0%	20%
MF	TAS	0.50%	6-7 yo	3	6	20	1	0.13%	0.17%	100.00%	0.00%	100.00%	0.44%	0.43%	0.46%	0%	0%	20%
MF	TAS	0.50%	6-7 yo	2	10	20	1	0.13%	0.16%	100.00%	0.00%	100.00%	0.44%	0.43%	0.46%	0%	0%	20%
MF	TAS	2.00%	6-7 yo	2	10	20	1	0.13%	0.16%	100.00%	0.00%	100.00%	0.44%	0.43%	0.46%	0%	0%	20%
MF	TAS	0.50%	6-7 yo	3	10	20	1	0.13%	0.14%	100.00%	0.00%	100.00%	0.44%	0.43%	0.46%	0%	0%	20%
MF	TAS	2.00%	6-7 yo	3	10	20	1	0.13%	0.14%	100.00%	0.00%	100.00%	0.44%	0.43%	0.46%	0%	0%	20%
MF	TAS	2.00%	6-7 yo	1	3	100	1	0.12%	0.20%	0.00%	0.00%	0.00%	0.46%	0.43%	0.54%	0%	0%	0%
MF	TAS	2.00%	6-7 yo	1	3	100	2	0.12%	0.20%	0.00%	0.00%	0.00%	0.46%	0.43%	0.54%	0%	0%	0%
MF	TAS	2.00%	6-7 yo	1	3	100	3	0.12%	0.20%	0.00%	0.00%	0.00%	0.46%	0.43%	0.54%	0%	0%	0%
MF	TAS	2.00%	6-7 yo	1	3	100	4	0.12%	0.20%	0.00%	0.00%	0.00%	0.46%	0.43%	0.54%	0%	0%	0%
MF	TAS	2.00%	6-7 yo	3	3	100	1	0.12%	0.19%	0.00%	0.00%	0.00%	0.46%	0.43%	0.54%	0%	0%	0%
MF	TAS	2.00%	6-7 yo	3	3	100	2	0.12%	0.19%	0.00%	0.00%	7.50%	0.46%	0.43%	0.54%	0%	0%	0%
MF	TAS	2.00%	6-7 yo	3	3	100	3	0.12%	0.19%	0.00%	0.00%	87.50%	0.46%	0.43%	0.54%	0%	0%	0%
MF	TAS	2.00%	6-7 yo	3	3	100	4	0.12%	0.19%	0.00%	0.00%	0.00%	0.46%	0.43%	0.54%	0%	0%	0%
MF	TAS	0.50%	6-7 yo	1	6	100	4	0.12%	0.19%	100.00%	100.00%	100.00%	0.46%	0.43%	0.54%	0%	0%	0%
MF	TAS	2.00%	6-7 yo	1	6	100	4	0.12%	0.19%	50.00%	2.50%	97.50%	0.46%	0.43%	0.54%	0%	0%	0%
MF	TAS	0.50%	6-7 yo	1	3	100	1	0.12%	0.20%	0.00%	0.00%	0.00%	0.46%	0.43%	0.54%	0%	0%	0%
MF	TAS	0.50%	6-7 yo	1	3	100	2	0.12%	0.20%	0.00%	0.00%	0.00%	0.46%	0.43%	0.54%	0%	0%	0%
MF	TAS	0.50%	6-7 yo	1	3	100	3	0.12%	0.20%	0.00%	0.00%	0.00%	0.46%	0.43%	0.54%	0%	0%	0%
MF	TAS	0.50%	6-7 yo	1	3	100	4	0.12%	0.20%	0.00%	0.00%	0.00%	0.46%	0.43%	0.54%	0%	0%	0%
MF	TAS	0.50%	6-7 yo	3	3	100	1	0.12%	0.19%	0.00%	0.00%	11.25%	0.46%	0.43%	0.54%	0%	0%	0%
MF	TAS	0.50%	6-7 yo	3	3	100	2	0.12%	0.19%	0.00%	0.00%	100.00%	0.46%	0.43%	0.54%	0%	0%	0%
MF	TAS	0.50%	6-7 yo	3	3	100	3	0.12%	0.19%	0.00%	0.00%	92.50%	0.46%	0.43%	0.54%	0%	0%	0%
MF	TAS	0.50%	6-7 yo	3	3	100	4	0.12%	0.19%	0.00%	0.00%	0.00%	0.46%	0.43%	0.54%	0%	0%	0%
MF	TAS	0.50%	6-7 yo	1	6	100	1	0.12%	0.19%	0.00%	0.00%	0.00%	0.46%	0.43%	0.54%	0%	0%	0%
MF	TAS	0.50%	6-7 yo	1	6	100	2	0.12%	0.19%	0.00%	0.00%	100.00%	0.46%	0.43%	0.54%	0%	0%	0%
MF	TAS	0.50%	6-7 yo	1	6	100	3	0.12%	0.19%	0.00%	0.00%	82.50%	0.46%	0.43%	0.54%	0%	0%	0%
MF	TAS	2.00%	6-7 yo	1	6	100	1	0.12%	0.19%	0.00%	0.00%	0.00%	0.46%	0.43%	0.54%	0%	0%	0%
MF	TAS	2.00%	6-7 yo	1	6	100	2	0.12%	0.19%	0.00%	0.00%	100.00%	0.46%	0.43%	0.54%	0%	0%	0%
MF	TAS	2.00%	6-7 yo	1	6	100	3	0.12%	0.19%	0.00%	0.00%	92.50%	0.46%	0.43%	0.54%	0%	0%	0%
MF	TAS	2.00%	6-7 yo	2	6	100	3	0.12%	0.18%	100.00%	0.00%	100.00%	0.46%	0.43%	0.54%	0%	0%	0%
MF	TAS	2.00%	6-7 yo	2	6	100	4	0.12%	0.18%	100.00%	20.00%	100.00%	0.46%	0.43%	0.54%	0%	0%	0%
MF	TAS	2.00%	6-7 yo	1	10	100	2	0.12%	0.18%	100.00%	0.00%	100.00%	0.46%	0.43%	0.54%	0%	0%	20%
MF	TAS	2.00%	6-7 yo	1	10	100	3	0.12%	0.18%	100.00%	100.00%	100.00%	0.46%	0.43%	0.54%	0%	0%	20%
MF	TAS	2.00%	6-7 yo	1	10	100	4	0.12%	0.18%	100.00%	100.00%	100.00%	0.46%	0.43%	0.54%	0%	0%	0%
MF	TAS	0.50%	6-7 yo	2	3	100	1	0.12%	0.19%	0.00%	0.00%	0.00%	0.46%	0.43%	0.54%	0%	0%	0%
MF	TAS	0.50%	6-7 yo	2	3	100	2	0.12%	0.19%	0.00%	0.00%	0.00%	0.46%	0.43%	0.54%	0%	0%	0%
MF	TAS	0.50%	6-7 yo	2	3	100	3	0.12%	0.19%	0.00%	0.00%	0.00%	0.46%	0.43%	0.54%	0%	0%	0%
MF	TAS	0.50%	6-7 yo	2	3	100	4	0.12%	0.19%	0.00%	0.00%	0.00%	0.46%	0.43%	0.54%	0%	0%	0%
MF	TAS	2.00%	6-7 yo	2	3	100	1	0.12%	0.19%	0.00%	0.00%	0.00%	0.46%	0.43%	0.54%	0%	0%	0%
MF	TAS	2.00%	6-7 yo	2	3	100	2	0.12%	0.19%	0.00%	0.00%	0.00%	0.46%	0.43%	0.54%	0%	0%	0%
MF	TAS	2.00%	6-7 yo	2	3	100	3	0.12%	0.19%	0.00%	0.00%	0.00%	0.46%	0.43%	0.54%	0%	0%	0%
MF	TAS	2.00%	6-7 yo	2	3	100	4	0.12%	0.19%	0.00%	0.00%	0.00%	0.46%	0.43%	0.54%	0%	0%	0%
MF	TAS	2.00%	6-7 yo	2	6	100	1	0.12%	0.18%	0.00%	0.00%	100.00%	0.46%	0.43%	0.54%	0%	0%	20%
MF	TAS	2.00%	6-7 yo	2	6	100	2	0.12%	0.18%	0.00%	0.00%	100.00%	0.46%	0.43%	0.54%	0%	0%	20%
MF	TAS	2.00%	6-7 yo	1	10	100	1	0.12%	0.18%	0.00%	0.00%	100.00%	0.46%	0.43%	0.54%	0%	0%	20%
MF	TAS	0.50%	6-7 yo	2	6	100	3	0.12%	0.18%	100.00%	0.00%	100.00%	0.46%	0.43%	0.56%	0%	0%	20%
MF	TAS	0.50%	6-7 yo	2	6	100	4	0.12%	0.18%	100.00%	100.00%	100.00%	0.46%	0.43%	0.56%	0%	0%	0%
MF	TAS	0.50%	6-7 yo	2	6	100	2	0.12%	0.18%	50.00%	0.00%	100.00%	0.46%	0.43%	0.56%	0%	0%	20%
MF	TAS	0.50%	6-7 yo	2	6	100	1	0.12%	0.18%	0.00%	0.00%	100.00%	0.46%	0.43%	0.56%	0%	0%	20%
MF	TAS	0.50%	6-7 yo	1	10	100	2	0.12%	0.18%	100.00%	0.00%	100.00%	0.48%	0.43%	0.54%	0%	0%	20%
MF	TAS	0.50%	6-7 yo	1	10	100	3	0.12%	0.18%	100.00%	0.00%	100.00%	0.48%	0.43%	0.54%	0%	0%	20%
MF	TAS	0.50%	6-7 yo	1	10	100	4	0.12%	0.18%	100.00%	100.00%	100.00%	0.48%	0.43%	0.54%	0%	0%	20%
MF	TAS	0.50%	6-7 yo	1	10	100	1	0.12%	0.18%	0.00%	0.00%	100.00%	0.48%	0.43%	0.54%	0%	0%	20%
MF	TAS	2.00%	6-7 yo	3	6	100	2	0.12%	0.17%	100.00%	0.00%	100.00%	0.48%	0.43%	0.56%	0%	0%	20%
MF	TAS	2.00%	6-7 yo	3	6	100	3	0.12%	0.17%	100.00%	50.00%	100.00%	0.48%	0.43%	0.56%	0%	0%	20%
MF	TAS	2.00%	6-7 yo	3	6	100	4	0.12%	0.17%	100.00%	100.00%	100.00%	0.48%	0.43%	0.56%	0%	0%	20%
MF	TAS	2.00%	6-7 yo	3	6	100	1	0.12%	0.17%	50.00%	0.00%	100.00%	0.48%	0.43%	0.56%	0%	0%	40%
MF	TAS	0.50%	6-7 yo	3	6	100	2	0.12%	0.17%	100.00%	0.00%	100.00%	0.48%	0.43%	0.56%	0%	0%	20%
MF	TAS	0.50%	6-7 yo	3	6	100	3	0.12%	0.17%	100.00%	0.00%	100.00%	0.48%	0.43%	0.56%	0%	0%	20%
MF	TAS	0.50%	6-7 yo	3	6	100	4	0.12%	0.17%	100.00%	100.00%	100.00%	0.48%	0.43%	0.56%	0%	0%	20%
MF	TAS	2.00%	6-7 yo	2	10	100	2	0.17%	0.24%	100.00%	0.00%	100.00%	0.48%	0.43%	0.56%	0%	0%	40%
MF	TAS	2.00%	6-7 yo	2	10	100	3	0.17%	0.24%	100.00%	100.00%	100.00%	0.48%	0.43%	0.56%	0%	0%	20%
MF	TAS	2.00%	6-7 yo	2	10	100	4	0.17%	0.24%	100.00%	100.00%	100.00%	0.48%	0.43%	0.56%	0%	0%	20%
MF	TAS	0.50%	6-7 yo	3	6	100	1	0.12%	0.17%	50.00%	0.00%	100.00%	0.48%	0.43%	0.56%	0%	0%	40%
MF	TAS	2.00%	6-7 yo	2	10	100	1	0.17%	0.24%	50.00%	0.00%	100.00%	0.48%	0.43%	0.56%	0%	0%	40%
MF	TAS	0.50%	6-7 yo	2	10	100	2	0.17%	0.24%	100.00%	0.00%	100.00%	0.48%	0.43%	0.56%	0%	0%	20%
MF	TAS	0.50%	6-7 yo	2	10	100	3	0.17%	0.24%	100.00%	28.75%	100.00%	0.48%	0.43%	0.56%	0%	0%	20%
MF	TAS	0.50%	6-7 yo	2	10	100	4	0.17%	0.24%	100.00%	58.75%	100.00%	0.48%	0.43%	0.56%	0%	0%	20%
MF	TAS	0.50%	6-7 yo	2	10	100	1	0.17%	0.24%	50.00%	0.00%	100.00%	0.48%	0.43%	0.56%	0%	0%	40%
MF	TAS	0.50%	6-7 yo	3	10	100	2	0.23%	0.29%	100.00%	0.00%	100.00%	0.48%	0.43%	0.59%	0%	0%	40%
MF	TAS	0.50%	6-7 yo	3	10	100	3	0.23%	0.29%	100.00%	50.00%	100.00%	0.48%	0.43%	0.59%	0%	0%	40%
MF	TAS	0.50%	6-7 yo	3	10	100	4	0.23%	0.29%	100.00%	100.00%	100.00%	0.48%	0.43%	0.59%	0%	0%	20%
MF	TAS	2.00%	6-7 yo	3	10	100	2	0.23%	0.29%	100.00%	0.00%	100.00%	0.48%	0.43%	0.58%	0%	0%	40%
MF	TAS	2.00%	6-7 yo	3	10	100	3	0.23%	0.29%	100.00%	53.75%	100.00%	0.48%	0.43%	0.58%	0%	0%	40%
MF	TAS	2.00%	6-7 yo	3	10	100	4	0.23%	0.29%	100.00%	100.00%	100.00%	0.48%	0.43%	0.58%	0%	0%	20%
MF	TAS	2.00%	6-7 yo	3	10	100	1	0.23%	0.29%	90.00%	0.00%	100.00%	0.48%	0.43%	0.58%	0%	0%	40%
MF	TAS	0.50%	6-7 yo	3	10	100	1	0.23%	0.29%	66.67%	0.00%	100.00%	0.48%	0.43%	0.59%	0%	0%	40%
MF	CS	0.50%	Adults	2	6	500	3	0.40%	1.87%	33.33%	0.00%	100.00%	1.46%	0.89%	2.21%	10%	0%	60%
MF	CS	0.50%	Adults	2	6	500	4	0.40%	1.87%	100.00%	0.00%	100.00%	1.46%	0.89%	2.21%	0%	0%	60%
MF	CS	0.50%	Adults	2	10	500	4	0.50%	2.17%	100.00%	0.00%	100.00%	1.50%	0.89%	2.21%	20%	0%	40%
MF	CS	0.50%	Adults	2	10	500	3	0.50%	2.17%	50.00%	0.00%	100.00%	1.50%	0.89%	2.21%	20%	0%	40%
MF	CS	0.50%	Adults	2	10	500	2	0.50%	2.17%	20.00%	0.00%	100.00%	1.50%	0.89%	2.21%	20%	0%	40%
MF	CS	0.50%	Adults	2	10	500	1	0.50%	2.17%	12.50%	0.00%	50.00%	1.50%	0.89%	2.21%	20%	0%	40%
MF	CS	0.50%	Adults	3	6	500	4	0.44%	1.99%	100.00%	0.00%	100.00%	1.51%	0.89%	2.28%	20%	0%	60%
MF	CS	0.50%	Adults	3	6	500	3	0.44%	1.99%	50.00%	0.00%	100.00%	1.51%	0.89%	2.28%	20%	0%	60%
MF	CS	0.50%	Adults	3	6	500	2	0.44%	1.99%	25.00%	0.00%	100.00%	1.51%	0.89%	2.28%	20%	0%	60%
MF	CS	0.50%	Adults	3	6	500	1	0.44%	1.99%	16.67%	0.00%	50.00%	1.51%	0.89%	2.28%	20%	0%	60%
MF	CS	0.50%	WCBA	3	10	500	4	0.61%	2.42%	100.00%	0.00%	100.00%	1.53%	0.89%	2.33%	20%	0%	60%
MF	CS	0.50%	WCBA	3	10	500	3	0.61%	2.42%	50.00%	0.00%	100.00%	1.53%	0.89%	2.33%	20%	0%	60%
MF	CS	0.50%	WCBA	3	10	500	2	0.61%	2.42%	33.33%	0.00%	100.00%	1.53%	0.89%	2.33%	20%	0%	60%
MF	CS	0.50%	WCBA	3	10	500	1	0.61%	2.42%	20.00%	0.00%	60.00%	1.53%	0.89%	2.33%	20%	0%	60%
MF	CS	0.50%	Adults	3	10	500	4	0.63%	2.60%	100.00%	0.00%	100.00%	1.58%	0.90%	2.45%	20%	0%	60%
MF	CS	0.50%	Adults	3	10	500	3	0.63%	2.60%	50.00%	0.00%	100.00%	1.58%	0.90%	2.45%	20%	0%	60%
MF	CS	0.50%	Adults	3	10	500	2	0.63%	2.60%	33.33%	0.00%	100.00%	1.58%	0.90%	2.45%	20%	0%	60%
MF	CS	0.50%	Adults	3	10	500	1	0.63%	2.60%	20.00%	0.00%	60.00%	1.58%	0.90%	2.45%	20%	0%	60%
ICT	CS	0.50%	WCBA	1	3	100	8	3.03%	2.21%	66.67%	0.00%	100.00%	2.07%	1.71%	2.44%	0%	0%	40%
ICT	CS	0.50%	WCBA	1	3	100	2	3.03%	2.21%	0.00%	0.00%	9.09%	2.07%	1.71%	2.44%	0%	0%	40%
ICT	CS	0.50%	WCBA	1	3	100	4	3.03%	2.21%	0.00%	0.00%	18.18%	2.07%	1.71%	2.44%	0%	0%	40%
ICT	CS	0.50%	WCBA	1	3	100	6	3.03%	2.21%	0.00%	0.00%	66.67%	2.07%	1.71%	2.44%	0%	0%	40%
MF	CS	2.00%	WCBA	1	3	20	1	0.36%	2.65%	0.00%	0.00%	100.00%	2.10%	1.73%	2.16%	0%	0%	20%
MF	CS	2.00%	WCBA	1	3	20	2	0.36%	2.65%	0.00%	0.00%	100.00%	2.10%	1.73%	2.16%	0%	0%	0%
MF	CS	2.00%	WCBA	1	3	20	3	0.36%	2.65%	0.00%	0.00%	0.00%	2.10%	1.73%	2.16%	0%	0%	0%
MF	CS	2.00%	WCBA	1	3	20	4	0.36%	2.65%	0.00%	0.00%	0.00%	2.10%	1.73%	2.16%	0%	0%	0%
MF	CS	2.00%	WCBA	1	6	20	2	0.37%	2.63%	100.00%	0.00%	100.00%	2.10%	1.76%	2.17%	0%	0%	20%
MF	CS	2.00%	WCBA	1	6	20	3	0.37%	2.63%	100.00%	12.50%	100.00%	2.10%	1.76%	2.17%	0%	0%	0%
MF	CS	2.00%	WCBA	1	6	20	1	0.37%	2.63%	0.00%	0.00%	100.00%	2.10%	1.76%	2.17%	0%	0%	40%
MF	CS	2.00%	WCBA	1	6	20	4	0.37%	2.63%	0.00%	0.00%	0.00%	2.10%	1.76%	2.17%	0%	0%	0%
ICT	CS	0.50%	WCBA	2	3	100	8	3.17%	2.29%	100.00%	0.00%	100.00%	2.10%	1.75%	2.56%	20%	0%	40%
ICT	CS	0.50%	WCBA	2	3	100	6	3.17%	2.29%	20.00%	0.00%	100.00%	2.10%	1.75%	2.56%	20%	0%	60%
MF	SRS	0.50%	6-7 yo	1	3	20	1	0.11%	0.20%	0.00%	0.00%	0.00%	0.51%	0.50%	0.53%	0%	0%	0%
MF	SRS	0.50%	6-7 yo	1	3	20	2	0.11%	0.20%	0.00%	0.00%	0.00%	0.51%	0.50%	0.53%	0%	0%	0%
MF	SRS	0.50%	6-7 yo	1	3	20	3	0.11%	0.20%	0.00%	0.00%	0.00%	0.51%	0.50%	0.53%	0%	0%	0%
MF	SRS	0.50%	6-7 yo	1	3	20	4	0.11%	0.20%	0.00%	0.00%	0.00%	0.51%	0.50%	0.53%	0%	0%	0%
MF	SRS	0.50%	6-7 yo	2	3	20	1	0.11%	0.19%	0.00%	0.00%	0.00%	0.51%	0.50%	0.52%	0%	0%	0%
MF	SRS	0.50%	6-7 yo	2	3	20	2	0.11%	0.19%	0.00%	0.00%	0.00%	0.51%	0.50%	0.52%	0%	0%	0%
MF	SRS	0.50%	6-7 yo	2	3	20	3	0.11%	0.19%	0.00%	0.00%	0.00%	0.51%	0.50%	0.52%	0%	0%	0%
MF	SRS	0.50%	6-7 yo	2	3	20	4	0.11%	0.19%	0.00%	0.00%	0.00%	0.51%	0.50%	0.52%	0%	0%	0%
MF	SRS	0.50%	6-7 yo	3	3	20	1	0.11%	0.19%	0.00%	0.00%	0.00%	0.51%	0.50%	0.52%	0%	0%	0%
MF	SRS	0.50%	6-7 yo	3	3	20	2	0.11%	0.19%	0.00%	0.00%	0.00%	0.51%	0.50%	0.52%	0%	0%	0%
MF	SRS	0.50%	6-7 yo	3	3	20	3	0.11%	0.19%	0.00%	0.00%	0.00%	0.51%	0.50%	0.52%	0%	0%	0%
MF	SRS	0.50%	6-7 yo	3	3	20	4	0.11%	0.19%	0.00%	0.00%	0.00%	0.51%	0.50%	0.52%	0%	0%	0%
MF	SRS	0.50%	6-7 yo	1	6	20	1	0.11%	0.19%	0.00%	0.00%	0.00%	0.51%	0.50%	0.52%	0%	0%	0%
MF	SRS	0.50%	6-7 yo	1	6	20	2	0.11%	0.19%	0.00%	0.00%	0.00%	0.51%	0.50%	0.52%	0%	0%	0%
MF	SRS	0.50%	6-7 yo	1	6	20	3	0.11%	0.19%	0.00%	0.00%	0.00%	0.51%	0.50%	0.52%	0%	0%	0%
MF	SRS	0.50%	6-7 yo	1	6	20	4	0.11%	0.19%	0.00%	0.00%	0.00%	0.51%	0.50%	0.52%	0%	0%	0%
ICT	TAS	0.50%	6-7 yo	1	3	20	1	1.36%	0.24%	0.00%	0.00%	100.00%	0.51%	0.48%	0.56%	0%	0%	20%
MF	SRS	0.50%	6-7 yo	3	6	20	1	0.11%	0.17%	100.00%	0.00%	100.00%	0.51%	0.50%	0.53%	0%	0%	20%
MF	SRS	0.50%	6-7 yo	3	6	20	2	0.11%	0.17%	100.00%	0.00%	100.00%	0.51%	0.50%	0.53%	0%	0%	0%
MF	SRS	0.50%	6-7 yo	3	6	20	3	0.11%	0.17%	100.00%	100.00%	100.00%	0.51%	0.50%	0.53%	0%	0%	0%
MF	SRS	0.50%	6-7 yo	1	10	20	2	0.11%	0.18%	100.00%	0.00%	100.00%	0.51%	0.50%	0.53%	0%	0%	0%
MF	SRS	0.50%	6-7 yo	2	10	20	1	0.11%	0.16%	100.00%	0.00%	100.00%	0.51%	0.50%	0.53%	0%	0%	20%
MF	SRS	0.50%	6-7 yo	2	10	20	2	0.11%	0.16%	100.00%	73.75%	100.00%	0.51%	0.50%	0.53%	0%	0%	20%
MF	SRS	0.50%	6-7 yo	2	10	20	3	0.11%	0.16%	100.00%	100.00%	100.00%	0.51%	0.50%	0.53%	0%	0%	0%
MF	SRS	0.50%	6-7 yo	2	10	20	4	0.11%	0.16%	100.00%	100.00%	100.00%	0.51%	0.50%	0.53%	0%	0%	0%
ICT	CS	0.50%	WCBA	2	3	100	4	3.17%	2.29%	6.67%	0.00%	20.00%	2.10%	1.75%	2.56%	20%	0%	60%
ICT	CS	0.50%	WCBA	2	3	100	2	3.17%	2.29%	4.00%	0.00%	12.00%	2.10%	1.75%	2.56%	20%	0%	60%
MF	CS	2.00%	WCBA	2	3	20	1	0.37%	2.69%	0.00%	0.00%	100.00%	2.10%	1.73%	2.17%	0%	0%	20%
MF	CS	2.00%	WCBA	2	3	20	2	0.37%	2.69%	0.00%	0.00%	100.00%	2.10%	1.73%	2.17%	0%	0%	0%
[truncated: 1,403 more rows]
