# Supplementary material for: Detecting infection hotspots: Modeling the surveillance challenge for elimination of lymphatic filariasis
Source: PLoS Negl Trop Dis. 2017 May 19;11(5):e0005610. doi: 10.1371/journal.pntd.0005610 (PMC5453617; doi:10.1371/journal.pntd.0005610)
Supplement: S1 File — (ZIP) [file pntd.0005610.s004.zip]

Archive with 5 entries (5 files):
- microfocus.detection.R
- microfocus.simulations.design.R
- microfocus.simulations.geography.R
- microfocus.simulations.R
- microfocus.summary.data.R
