# Supplementary material for: Detecting infection hotspots: Modeling the surveillance challenge for elimination of lymphatic filariasis
Source: PLoS Negl Trop Dis. 2017 May 19;11(5):e0005610. doi: 10.1371/journal.pntd.0005610 (PMC5453617; doi:10.1371/journal.pntd.0005610)
Supplement: S1 File — (ZIP) [file pntd.0005610.s004.zip › microfocus.detection.R]

#############################################
### Microfocus sampling: detection module ###
#############################################

ellipse <- function(xf1, yf1, xf2, yf2, d){
  # xf1 and yf1 are the coordinates of your focus F1
  # xf2 and yf2 are the coordinates of your focus F2
  # d is your constant (sum of distances to F1 and F2 of any points on the ellipse)
  # new is a logical saying if the function needs to create a new plot or add an ellipse to an existing plot.
  # ... is any arguments you can pass to functions plot or lines (col, lwd, lty, etc.)
  t <- seq(0, 2*pi, by=pi/100)  # Change the by parameters to change resolution
  d/2 -> a  # Major axis
  xc <- (xf1+xf2)/2
  yc <- (yf1+yf2)/2  # Coordinates of the center
  dc <- sqrt((xf1-xf2)^2 + (yf1-yf2)^2)/2  # Distance of the foci to the center
  b <- sqrt(a^2 - dc^2)  # Minor axis
  phi <- atan(abs(yf1-yf2)/abs(xf1-xf2))  # Angle between the major axis and the x-axis
  xt <- xc + a*cos(t)*cos(phi) - b*sin(t)*sin(phi)
  yt <- yc + a*cos(t)*sin(phi) + b*sin(t)*cos(phi)
  return(cbind(xt,yt))
}


microfocus.detection.positive.point = function(res.list, test, threshold.n) {
  if(sum(res.list, na.rm=T) > 0) {
    
    # find 500 nearest persons (501 b/c proband included; will be removed later)
    xy.pos = subset(xy[,c("x","y")], res.list==1)
    nn = get.knnx(xy[,c("x","y")], xy.pos, 501)
    
    # test all 500
    in.near = rep(0, tab$pop[i])
    in.near[unique(as.vector(t(nn$nn.index)))] = 1
    res.near = rep(NA, tab$pop[i])
    res.near[in.near==1] = lf.list[[test]][in.near==1]
    
    # combine with results from initial survey
    # (i.e., don't retest anybody)
    res.final.20 = res.list
    res.final.20[is.na(res.list)==T & 1:tab$pop[i] %in% unique(as.vector(t(nn$nn.index[,1:21])))] = res.near[is.na(res.list)==T & 1:tab$pop[i] %in% unique(as.vector(t(nn$nn.index[,1:21])))]
    res.final.100 = res.list
    res.final.100[is.na(res.list)==T & 1:tab$pop[i] %in% unique(as.vector(t(nn$nn.index[,1:101])))] = res.near[is.na(res.list)==T & 1:tab$pop[i] %in% unique(as.vector(t(nn$nn.index[,1:101])))]
    res.final.500 = res.list
    res.final.500[is.na(res.list)==T] = res.near[is.na(res.list)==T]
    
    # correct probands (if needed)
    res.final.20[as.numeric(rownames(xy.pos))] = 1
    res.final.100[as.numeric(rownames(xy.pos))] = 1
    res.final.500[as.numeric(rownames(xy.pos))] = 1
    
    # sum of near positives
    folup.polys.20 = vector(mode='list', length=nrow(xy.pos))
    folup.polys.100 = vector(mode='list', length=nrow(xy.pos))
    folup.polys.500 = vector(mode='list', length=nrow(xy.pos))
    for(k in 1:nrow(xy.pos)) {
      # remove proband from list (could still have others from initial sample)
      near.no.proband = nn$nn.index[k,]
      near.no.proband = near.no.proband[ !(near.no.proband %in% as.numeric(rownames(xy.pos[k,])))]
      
      # nearest 20: if > 0 near tests, draw polygon around all positives and proband
      if(sum(res.final.20[near.no.proband[1:20]], na.rm=T) >= threshold.n[1]) {
        poly.pts = rbind(xy[near.no.proband[1:20], c("x","y")][res.final.20[near.no.proband[1:20]]==1,], xy.pos[k,c("x","y")])
        ch = chull(poly.pts)
        if(nrow(unique(poly.pts)) == 1) {
          p.pts = t(rbind(  as.numeric(poly.pts[1,1]) + 0.01*sin(seq(0,2*pi,length=100)), 
                            as.numeric(poly.pts[1,2]) + 0.01*cos(seq(0,2*pi,length=100))))                        
          ch = chull(p.pts)
          ch.poly.20 = Polygons(list(Polygon(p.pts[ch,], hole=F)), ID=as.character(k))
          folup.polys.20[[k]] = ch.poly.20
        } else if(nrow(unique(poly.pts)) == 2) {
          u.pts = unique(poly.pts)
          p.pts = ellipse(u.pts[1,1], u.pts[1,2], u.pts[2,1], u.pts[2,2], d=dist(u.pts)[1]+0.01)
          ch = chull(p.pts)
          ch.poly.20 = Polygons(list(Polygon(p.pts[ch,], hole=F)), ID=as.character(k))
          folup.polys.20[[k]] = ch.poly.20
        } else {
          ch.poly.20 = Polygons(list(Polygon(poly.pts[ch,], hole=F)), ID=as.character(k))
          folup.polys.20[[k]] = ch.poly.20
        }
      }
      
      # nearest 100: if > 0 near tests, draw polygon around all positives and proband
      if(sum(res.final.100[near.no.proband[1:100]], na.rm=T) >= threshold.n[2]) {
        poly.pts = rbind(xy[near.no.proband[1:100], c("x","y")][res.final.100[near.no.proband[1:100]]==1,], xy.pos[k,c("x","y")])
        ch = chull(poly.pts)
        if(nrow(unique(poly.pts)) == 1) {
          p.pts = t(rbind(  as.numeric(poly.pts[1,1]) + 0.01*sin(seq(0,2*pi,length=100)), 
                            as.numeric(poly.pts[1,2]) + 0.01*cos(seq(0,2*pi,length=100))))                        
          ch = chull(p.pts)
          ch.poly.100 = Polygons(list(Polygon(p.pts[ch,], hole=F)), ID=as.character(k))
          folup.polys.100[[k]] = ch.poly.100
        } else if(nrow(unique(poly.pts)) == 2) {
          u.pts = unique(poly.pts)
          p.pts = ellipse(u.pts[1,1], u.pts[1,2], u.pts[2,1], u.pts[2,2], d=dist(u.pts)[1]+0.01)
          ch = chull(p.pts)
          ch.poly.100 = Polygons(list(Polygon(p.pts[ch,], hole=F)), ID=as.character(k))
          folup.polys.100[[k]] = ch.poly.100
        } else {
          ch.poly.100 = Polygons(list(Polygon(poly.pts[ch,], hole=F)), ID=as.character(k))
          folup.polys.100[[k]] = ch.poly.100
        }
      }
      
      # nearest 500: if > 0 near tests, draw polygon around all positives and proband
      if(sum(res.final.500[near.no.proband], na.rm=T) >= threshold.n[3]) {
        poly.pts = rbind(xy[near.no.proband[1:500], c("x","y")][res.final.500[near.no.proband[1:500]]==1,], xy.pos[k,c("x","y")])
        ch = chull(poly.pts)
        if(nrow(unique(poly.pts)) == 1) {
          p.pts = t(rbind(  as.numeric(poly.pts[1,1]) + 0.01*sin(seq(0,2*pi,length=100)), 
                            as.numeric(poly.pts[1,2]) + 0.01*cos(seq(0,2*pi,length=100))))                        
          ch = chull(p.pts)
          ch.poly.500 = Polygons(list(Polygon(p.pts[ch,], hole=F)), ID=paste(as.character(k), "P", sep=""))
          folup.polys.500[[k]] = ch.poly.500
        } else if(nrow(unique(poly.pts)) == 2) {
          u.pts = unique(poly.pts)
          p.pts = ellipse(u.pts[1,1], u.pts[1,2], u.pts[2,1], u.pts[2,2], d=dist(u.pts)[1]+0.01)
          ch = chull(p.pts)
          ch.poly.500 = Polygons(list(Polygon(p.pts[ch,], hole=F)), ID=paste(as.character(k), "P", sep=""))
          folup.polys.500[[k]] = ch.poly.500                        
        } else {
          ch.poly.500 = Polygons(list(Polygon(poly.pts[ch,], hole=F)), ID=paste(as.character(k), "P", sep=""))
          folup.polys.500[[k]] = ch.poly.500
        }
      }
    }
    
    
    microfocus.find.20 = rep(0, tab$microfocus.true[i])
    if(length(folup.polys.20[!sapply(folup.polys.20, is.null)]) > 0) {
      folup.sp.20 = SpatialPolygons(folup.polys.20[!sapply(folup.polys.20, is.null)])
      len.20 = length(as.vector(sapply(slot(gUnaryUnion(gBuffer(folup.sp.20, width=0.5, byid=T)), "polygons"), slot, "plotOrder")))
      for (k in 1:tab$microfocus.true[i]) {
        microfocus.find.20[k] = abs(is.null(gIntersection(microfocus.circ[k], folup.sp.20, byid=T))*1-1) *
          max(gContains(microfocus.circ[k], SpatialPoints(subset(xy[,c("x","y")], res.final.20==1), proj4string=CRS(proj4string(microfocus.circ[k]))), byid=T)*1, na.rm=T)
      }
    } else {
      len.20 = 0
    }
    
    microfocus.find.100 = rep(0, tab$microfocus.true[i])
    if(length(folup.polys.100[!sapply(folup.polys.100, is.null)]) > 0) {
      folup.sp.100 = SpatialPolygons(folup.polys.100[!sapply(folup.polys.100, is.null)])
      len.100 = length(as.vector(sapply(slot(gUnaryUnion(gBuffer(folup.sp.100, width=0.5, byid=T)), "polygons"), slot, "plotOrder")))
      for (k in 1:tab$microfocus.true[i]) {
        microfocus.find.100[k] = abs(is.null(gIntersection(microfocus.circ[k], folup.sp.100, byid=T))*1-1) *
          max(gContains(microfocus.circ[k], SpatialPoints(subset(xy[,c("x","y")], res.final.100==1), proj4string=CRS(proj4string(microfocus.circ[k]))), byid=T)*1, na.rm=T)
      }
    } else {
      len.100 = 0
    }
    
    microfocus.find.500 = rep(0, tab$microfocus.true[i])
    if(length(folup.polys.500[!sapply(folup.polys.500, is.null)]) > 0) {
      folup.sp.500 = SpatialPolygons(folup.polys.500[!sapply(folup.polys.500, is.null)])
      len.500 = length(as.vector(sapply(slot(gUnaryUnion(gBuffer(folup.sp.500, width=0.5, byid=T)), "polygons"), slot, "plotOrder")))
      for (k in 1:tab$microfocus.true[i]) {
        microfocus.find.500[k] = abs(is.null(gIntersection(microfocus.circ[k], folup.sp.500, byid=T))*1-1) *
          max(gContains(microfocus.circ[k], SpatialPoints(subset(xy[,c("x","y")], res.final.500==1), proj4string=CRS(proj4string(microfocus.circ[k]))), byid=T)*1, na.rm=T)
      }
    } else {
      len.500 = 0
    }
    
    return(data.frame(  tested.intial=length(res.list[is.na(res.list)==F]),
                        positive.initial=sum(res.list, na.rm=T),
                        tested.20=length(res.final.20[is.na(res.final.20)==F]),
                        positive.20=sum(res.final.20, na.rm=T),
                        detected.microfocus.20 = sum(microfocus.find.20),
                        suspected.microfocus.1.20 = len.20,
                        tested.100=length(res.final.100[is.na(res.final.100)==F]),
                        positive.100=sum(res.final.100, na.rm=T),
                        detected.microfocus.100 = sum(microfocus.find.100),
                        suspected.microfocus.1.100 = len.100,
                        tested.500=length(res.final.500[is.na(res.final.500)==F]),
                        positive.500=sum(res.final.500, na.rm=T),
                        detected.microfocus.500 = sum(microfocus.find.500),
                        suspected.microfocus.1.500 = len.500
    ))
  } else {
    return(data.frame(  tested.intial=length(res.list[is.na(res.list)==F]),
                        positive.initial=sum(res.list, na.rm=T),
                        tested.20=length(res.list[is.na(res.list)==F]),
                        positive.20=sum(res.list, na.rm=T),
                        detected.microfocus.20 = 0,
                        suspected.microfocus.1.20 = 0,
                        tested.100=length(res.list[is.na(res.list)==F]),
                        positive.100=sum(res.list, na.rm=T),
                        detected.microfocus.100 = 0,
                        suspected.microfocus.1.100 = 0,
                        tested.500=length(res.list[is.na(res.list)==F]),
                        positive.500=sum(res.list, na.rm=T),
                        detected.microfocus.500 = 0,
                        suspected.microfocus.1.500 = 0
    ))
  }
}

##############
## end code ##
##############
