# Supplementary material for: Detecting infection hotspots: Modeling the surveillance challenge for elimination of lymphatic filariasis
Source: PLoS Negl Trop Dis. 2017 May 19;11(5):e0005610. doi: 10.1371/journal.pntd.0005610 (PMC5453617; doi:10.1371/journal.pntd.0005610)
Supplement: S1 File — (ZIP) [file pntd.0005610.s004.zip › microfocus.simulations.design.R]

###################################
### Microfocus sampling: design ###
###################################

################
# prelim stuff #
################

# remove any objects
rm(list=ls(all=TRUE))

# change scientific notation
options(scipen = 50, digits = 5)

# load relevant packages
library(Hmisc)

# load functions
euc.dist = function(x1, x2) sqrt(sum((x1 - x2) ^ 2))


############
## design ##
############

## parameters varied by simulation
microfocus.true = c(1,5,10)
microfocus.radius = c(1,2,3)
intensity = c(1,3,6,10)
samp.prop = c(5e-3, 2e-2)

## parameters varied within simulation
trigger = c(20, 100, 500)

## parameters that are fixed
pop = 3.6e5
pop.density = 100
n.sim = 1000
mod.op = 200 # parameter to dump after so many simulations 
n.geog = 10
geog.op = n.sim/n.geog
mn.cmty.size = 1200
sd.cmty.size = 2.75
n.clusters.sample = 30
mn.cmty.density = 500
sd.cmty.density = 2

# table for geographies
geog.tab = expand.grid( pop=pop, pop.density=pop.density)
geog.tab$area = geog.tab$pop/geog.tab$pop.density
geog.tab$side = sqrt(geog.tab$area)

# table for simulations
tab <- expand.grid( pop.density=pop.density, microfocus.true=microfocus.true, microfocus.radius=microfocus.radius, intensity=intensity,
                    samp.prop=samp.prop, pop=pop)#, thres.p=thres.p)
tab$area = tab$pop/tab$pop.density
tab$side = sqrt(tab$area)
rownames(tab) = seq(1,72,1)

############
## output ##
############

save.image("design.RData")

##############
## end code ##
##############
