# Supplementary material for: Detecting infection hotspots: Modeling the surveillance challenge for elimination of lymphatic filariasis
Source: PLoS Negl Trop Dis. 2017 May 19;11(5):e0005610. doi: 10.1371/journal.pntd.0005610 (PMC5453617; doi:10.1371/journal.pntd.0005610)
Supplement: S1 File — (ZIP) [file pntd.0005610.s004.zip › microfocus.simulations.geography.R]

###########################################
### Microfocus sampling: geography data ###
###########################################

################
# prelim stuff #
################

# remove any objects
rm(list=ls(all=TRUE))

# change scientific notation
options(scipen = 50, digits = 5)

# load relevant packages
list.of.packages <- c("Hmisc","sp","splancs","deldir","truncnorm","rgeos","reshape","reshape2","plyr","FNN")
new.packages <- list.of.packages[!(list.of.packages %in% installed.packages()[,"Package"])]
if(length(new.packages)) install.packages(new.packages)
lapply(list.of.packages, require, character.only = TRUE)

# load design data
load("design.RData")

# load functions
euc.dist = function(x1, x2) sqrt(sum((x1 - x2) ^ 2))


###############
# simulations #
###############

# ages from pyramid
age.pyr.m = c(  0.164658635, 0.144578313, 0.124497992, 0.108433735, 0.092369478, 0.078313253, 0.06626506, 0.054216867, 0.042168675,
                0.034136546, 0.026104418, 0.022088353, 0.016064257, 0.012048193, 0.008032129, 0.004016064, 0.002008032)
age.pyr.f = c(  0.16064257, 0.140562249, 0.12248996, 0.106425703, 0.090361446, 0.078313253, 0.06626506, 0.054216867, 0.042168675,
                0.034136546, 0.02811245, 0.024096386, 0.018072289, 0.014056225, 0.010040161, 0.006024096, 0.002008032, 0.002008032)
cs.age.pyr.m = cumsum(age.pyr.m)
cs.age.pyr.f = cumsum(age.pyr.f)


# record starting time in order to monitor progress
sim.start <- proc.time()
for (i in 1:nrow(geog.tab)) {
    # record starting time of i
    i.start <- proc.time()
    for (j in 1:n.geog) {
        # record starting time of j
        j.start <- proc.time()
        set.seed(1e3*i+j)

        ### outline
        ### 1. create study area
        ### 2. create community centers
        ### 3. tessellate area
        ### 4. create polygon and subset areas
        ### 5. village populations and number of households
        ### 6. create household locations
        ### 7. find closest households
        ### 8. output results

        
        ### 1. create study area
        area.p = Polygon(matrix(c(0, 0, 0, geog.tab$side[i], geog.tab$side[i], geog.tab$side[i], geog.tab$side[i], 0, 0, 0), nrow=5, byrow=T))
        area.ps = Polygons(list(area.p),1)
        area.sps = SpatialPolygons(list(area.ps))
                          
        ### 2. create community centers
        n.cmty = round(geog.tab$pop[i] / mn.cmty.size, digits=0)
        #cmty.ctr = spsample(area.sps, n.cmty, "random")        
        #cmty.ctr = csr(area.sps@polygons[[1]]@Polygons[[1]]@coords, n.cmty)        
        cmty.ctr = csr(area.ps@Polygons[[1]]@coords, n.cmty)        
        
        ### 3. tessellate area
        area.tess = deldir(cmty.ctr[,1], cmty.ctr[,2], rw=c(0, geog.tab$side[i], 0, geog.tab$side[i]))
        area.tile = tile.list(area.tess)

        ### 4. create tessellated polygons layer
        polys = vector(mode='list', length=length(area.tile))
        max.dist = rep(NA, length(area.tile))
        for (k in seq(along=polys)) {
            ## tessellation polygon
            poly.xy = cbind(area.tile[[k]]$x, area.tile[[k]]$y)
            poly.xy = rbind(poly.xy, poly.xy[1,])
            polys[[k]] = Polygons(list(Polygon(poly.xy)), ID=as.character(k))
            
            ## max distance btwn center and vertices
            dist.ctr = NULL
            for(l in 1:nrow(poly.xy)) dist.ctr[l] = euc.dist(area.tile[[k]]$pt, poly.xy[l,])            
            max.dist[k]=max(dist.ctr)
        }
        area.tess.sp = SpatialPolygons(polys)
        

        ### 5. village populations and number of households
        # proportion of area of each polygon over total area = probability of selection in that polygon
        p.cmty = sapply(slot(area.tess.sp, "polygons"), slot, "area") / sum(sapply(slot(area.tess.sp, "polygons"), slot, "area"))
        n.per.cmty = table(sample(1:n.cmty, geog.tab$pop[i] - n.cmty, replace = TRUE, prob = p.cmty)) + 1
        
        ## determine number of households in each village
        n.hh.cmty = round(n.per.cmty/rtruncnorm(n=n.cmty, a=4, b=8, mean=6, sd=1), 0)


        ## 6. create household locations
        # w/in polygon and radius from center
        hh.dat.list = vector(mode='list', length=n.cmty)
        xy = vector(mode='list', length=n.cmty)
        v.xy = data.frame(x=cmty.ctr[,1], y=cmty.ctr[,2])
        for (k in 1:n.cmty) {            
            hh.id=1:n.hh.cmty[k]
            
            # angle from center
            t = runif(n.hh.cmty[k], 0, 1)*2*pi
            
            # coords of center
            v.x = rep(v.xy$x[k], n.hh.cmty[k])
            v.y = rep(v.xy$y[k], n.hh.cmty[k])
            
            # line from center to max distance
            line.x = v.x + (max.dist[k] * cos(t))
            line.y = v.y + (max.dist[k] * sin(t)) 
            Lineseg = vector(mode='list', length=n.hh.cmty[k])
            for (l in seq(along=Lineseg)) {
                L = Line(rbind(c(v.xy$x[k], v.xy$y[k]), c(line.x[l], line.y[l])))
                Lineseg[[l]] = Lines(list(L), ID = as.character(l))
            }
            SpLi = SpatialLines(Lineseg)
            
            # cut line at intersection with village boundary
            sp.ls = gIntersection(area.tess.sp[k], SpLi, byid=T)
            line.len = SpatialLinesLengths(sp.ls)
            
            # create coords
            # random variate from beta dist'n so points more concentrated at center.
            u = rbeta(n.hh.cmty[k], 1, 3)
            x = v.x + (line.len * u * cos(t)) 
            y = v.y + (line.len * u * sin(t))
            hh.df = data.frame(cmty.id=k, hh.id=hh.id, x=x, y=y)

            # generate sex
            u = runif(n.per.cmty[k])
            female = cut(u, breaks=seq(0, 1, 0.5), labels=F) - 1
            
            # generate ages
            u1 = runif(n.per.cmty[k])
            u2 = runif(n.per.cmty[k])
            age=rep(NA,n.per.cmty[k])
            age[female==0] = (cut(u1[female==0], breaks=c(0, cs.age.pyr.m), labels=F)-1)*5 + (cut(u2[female==0], breaks=seq(0,1,.2), labels=F))-1
            age[female==1] = (cut(u1[female==1], breaks=c(0, cs.age.pyr.f), labels=F)-1)*5 + (cut(u2[female==1], breaks=seq(0,1,.2), labels=F))-1
                                                    
            # size of each hh
            min.hh.size = 1
            hh = c(rep(1:n.hh.cmty[k], min.hh.size), sample(1:n.hh.cmty[k], n.per.cmty[k] - min.hh.size*n.hh.cmty[k], replace = TRUE))
            hh.size = table(hh)
                   
            # put kids in hh's
            # min of one adult in hh
            hh.size.kids = hh.size - 1
            hh.size.kids[hh.size == 1] = 0
            
            kids.hh = sample(rep(as.numeric(names(hh.size.kids)), hh.size.kids), length(age[age < 18]), replace = FALSE)
            kids.hh.size = table(kids.hh)

            # figure out how many slots remain for adults
            hh.sizes = merge(data.frame(hh.size), data.frame(kids.hh.size), by.x="hh", by.y="kids.hh", all=T)
            names(hh.sizes) = Cs(hh.id, hh.size, hh.c)
            hh.sizes$hh.id = as.numeric(as.character(hh.sizes$hh.id))
            hh.sizes$hh.c[is.na(hh.sizes$hh.c)==T] = 0
            hh.sizes$hh.a = hh.sizes$hh.size - hh.sizes$hh.c

            # put adults in hh's
            adults.hh = sample(rep(as.numeric(hh.sizes$hh.id[hh.sizes$hh.a > 0]), hh.sizes$hh.a[hh.sizes$hh.a > 0]), length(age[age >= 18]), replace = FALSE)            

            # individual level data
            indiv.dat = data.frame(age, female)
            indiv.dat$hh.id[indiv.dat$age < 18] = kids.hh
            indiv.dat$hh.id[indiv.dat$age >= 18] = adults.hh

            indiv.dat$samp.gp1 = 0
            indiv.dat$samp.gp2 = 0
            indiv.dat$samp.gp3 = 0
            indiv.dat$samp.gp4 = 0
            indiv.dat$samp.gp1[indiv.dat$age == 6] = 1
            indiv.dat$samp.gp1[indiv.dat$age == 7] = 1
            indiv.dat$samp.gp2[indiv.dat$age >= 18] = 1
            indiv.dat$samp.gp3[indiv.dat$female == 1 & indiv.dat$age >= 15 & indiv.dat$age <= 40] = 1
            indiv.dat$samp.gp4[indiv.dat$age <= 5] = 1
                      
            hh.1 = as.data.frame(table(indiv.dat$hh.id, factor(indiv.dat$samp.gp1, levels=1), dnn=Cs(hh.id, t)))[,c(1,3)]
            hh.2 = as.data.frame(table(indiv.dat$hh.id, factor(indiv.dat$samp.gp2, levels=1), dnn=Cs(hh.id, t)))[,c(1,3)]                      
            hh.3 = as.data.frame(table(indiv.dat$hh.id, factor(indiv.dat$samp.gp3, levels=1), dnn=Cs(hh.id, t)))[,c(1,3)]                      
            hh.4 = as.data.frame(table(indiv.dat$hh.id, factor(indiv.dat$samp.gp4, levels=1), dnn=Cs(hh.id, t)))[,c(1,3)]                      
            names(hh.1)[2] = "hh.1"
            names(hh.2)[2] = "hh.2"
            names(hh.3)[2] = "hh.3"
            names(hh.4)[2] = "hh.4"

            # output
            hh.dat.list[[k]] = Reduce(function(x, y) merge(x, y, by="hh.id", all=TRUE), list(hh.df, hh.sizes, hh.1, hh.2, hh.3, hh.4))
            xy[[k]] = merge(hh.df, indiv.dat, by="hh.id", all=T)       
        }
        xy = do.call(rbind, xy)
        hh.dat = do.call(rbind, hh.dat.list)
      
        # distance calculations by hh
        nn = get.knn(hh.dat[,Cs(x,y)], k=400)
      
        hh.dat = data.frame(    hh.dat,
                                n.hh.0.1 =  apply(nn$nn.dist, 1, function(x) sum(abs(x) < .1)),
                                n.hh.0.25 = apply(nn$nn.dist, 1, function(x) sum(abs(x) < .25)),
                                n.hh.0.5 =  apply(nn$nn.dist, 1, function(x) sum(abs(x) < .5)),
                                n.hh.1 =    apply(nn$nn.dist, 1, function(x) sum(abs(x) < 1)),
                                n.hh.1.5 =  apply(nn$nn.dist, 1, function(x) sum(abs(x) < 1.5)),
                                n.hh.2 =    apply(nn$nn.dist, 1, function(x) sum(abs(x) < 2)),
        
                                dist.5.hh = nn$nn.dist[,5],      
                                dist.10.hh = nn$nn.dist[,10],      
                                dist.20.hh = nn$nn.dist[,20],      
                                dist.25.hh = nn$nn.dist[,25],      
                                dist.50.hh = nn$nn.dist[,50],      
                                dist.100.hh = nn$nn.dist[,100])
                                
        cmty.tot = ddply(hh.dat, ~cmty.id, summarise, 
                                tot.hh = sum(hh.size, na.rm=T),
                                tot.c = sum(hh.c, na.rm=T),
                                tot.a = sum(hh.a, na.rm=T),
                                tot.1 = sum(hh.1, na.rm=T),
                                tot.2 = sum(hh.2, na.rm=T),
                                tot.3 = sum(hh.3, na.rm=T),
                                tot.4 = sum(hh.4, na.rm=T))

      
        ### 8. output results
        saveRDS(area.tess.sp, file=paste("area.tess.sp.", i, ".", j, ".RData", sep=""))
        saveRDS(hh.dat, file=paste("hh.dat.", i, ".", j, ".RData", sep=""))
        saveRDS(xy, file=paste("xy.", i, ".", j, ".RData", sep=""))        
        saveRDS(cmty.ctr, file=paste("cmty.ctr.", i, ".", j, ".RData", sep=""))        
        saveRDS(cmty.tot, file=paste("cmty.tot.", i, ".", j, ".RData", sep=""))        
        
        #Find end time and total time elapsed
        end.time<-proc.time()
        j.time<-end.time-j.start
        i.time<-end.time-i.start
        sim.time<-end.time-sim.start
        cat("\n Design ", i, ", Sim ", j, ", Time (sim, design, tot): ", 
            floor(i.time[3]/(60*60)), ":", floor(i.time[3]/60) - floor(i.time[3]/(60*60))*60, ":", i.time[3] - floor(i.time[3]/60)*60, ", ",
            floor(j.time[3]/(60*60)), ":", floor(j.time[3]/60) - floor(j.time[3]/(60*60))*60, ":", j.time[3] - floor(j.time[3]/60)*60, ", ",
            floor(sim.time[3]/(60*60)), ":", floor(sim.time[3]/60) - floor(sim.time[3]/(60*60))*60, ":", sim.time[3] - floor(sim.time[3]/60)*60,
            sep="")    
    } 
}
        

##############
## end code ##
##############
