# Supplementary material for: Detecting infection hotspots: Modeling the surveillance challenge for elimination of lymphatic filariasis
Source: PLoS Negl Trop Dis. 2017 May 19;11(5):e0005610. doi: 10.1371/journal.pntd.0005610 (PMC5453617; doi:10.1371/journal.pntd.0005610)
Supplement: S1 File — (ZIP) [file pntd.0005610.s004.zip › microfocus.simulations.R]

########################################
### Microfocus sampling: simulations ###
########################################

################
# prelim stuff #
################

# remove any objects
rm(list=ls(all=TRUE))

# change scientific notation
options(scipen = 50, digits = 5)

# load relevant packages
list.of.packages <- c("sp","fields","gtools","FNN","rgeos","reshape2")
new.packages <- list.of.packages[!(list.of.packages %in% installed.packages()[,"Package"])]
if(length(new.packages)) install.packages(new.packages)
lapply(list.of.packages, require, character.only = TRUE)

# load design data
load("design.RData")

# load functions
getEdges <- function(x) {
    stopifnot(class(x) == "SpatialPolygons")
    lapply(x@polygons, function(y) {
                y@Polygons[[1]]@coords
            })
}   

res.make = function(test, samp) {
    res = rep(NA, tab$pop[i])
    res[samp.list[[samp]]==1] = lf.list[[test]][samp.list[[samp]]==1]
    return(res)
}

source("microfocus.detection.R")


###############
# simulations #
###############

# true positive proportions
wb.p = c(.0000, .0067, .0133, .0200, .0267, .0333, .0400, .0400, .0600, .0700, .1100, .1688, .1913, .2125, .2125)
mult.wb = c(rep(4,11), 4.5, 4.5, 5, 5)
mult.ict = 1/c(rep(4,11), 4.5, 4.5, 5, 5)
mult.mf = 1/rep(10,15)
mult.age = seq(1,15)


# record starting time in order to monitor progress
sim.start <- proc.time()
for (i in 1:nrow(tab)) {
    # record log
    sink(paste("log.buffer.", i, ".txt", sep=""),append=TRUE,split=TRUE)
  
    # record starting time for i
    i.start <- proc.time()
    
    # list for output
    i.output <- vector(n.sim, mode = "list")
    i.microfocus <- vector(n.sim, mode = "list")
    geog.i = as.numeric(rownames(geog.tab[geog.tab$pop == tab$pop[i] & geog.tab$pop.density == tab$pop.density[i],]))
       
    for (j in 1:n.sim) {
        # record starting time for j
        j.start <- proc.time()
        set.seed(1e5*i+j)
        
        ### outline
        ### 1. upload geography data
        ### 2. create microfocus
        ### 3. determine which points in microfocus
        ### 4. determine true disease status
        ### 5. create random samples
        ### 6. make test result lists and, if needed, apply se and sp of tests
        ### 7. run microfocus detection algorithms
        ### 8. output results


        ### 1. upload geography data
        xy = readRDS(file=normalizePath(paste("xy.", geog.i, ".", ceiling(j/geog.op), ".RData", sep="")))
        hh.dat = readRDS(file=normalizePath(paste("hh.dat.", geog.i, ".", ceiling(j/geog.op), ".RData", sep="")))
        cmty.ctr = readRDS(file=normalizePath(paste("cmty.ctr.", geog.i, ".", ceiling(j/geog.op), ".RData", sep="")))
        cmty.tot = readRDS(file=normalizePath(paste("cmty.tot.", geog.i, ".", ceiling(j/geog.op), ".RData", sep="")))

                
        ### 2. create microfocus
        n.cmty = length(unique(hh.dat$cmty.id))
        hh.dat$cmty.hh.id = paste(hh.dat$cmty.id, hh.dat$hh.id, sep=".")

        # create microfocus centers and polygons 
        microfocus.xy = vector(mode='list', length=tab$microfocus.true[i])
        microfocus.polys = vector(mode='list', length=tab$microfocus.true[i])
        for (k in 1:tab$microfocus.true[i]) {
            ovrlap = 1
            while(ovrlap > 0){
                microfocus.xy.k = hh.dat[sample(nrow(hh.dat), 1), c("x","y","cmty.hh.id")]
                microfocus.xy[[k]] = data.frame(x=microfocus.xy.k[1], y=microfocus.xy.k[2], ID=microfocus.xy.k[3])
                
                # bounding circle polygon
                coords <- t(rbind(  microfocus.xy.k[1,1] + tab$microfocus.radius[i]*sin(seq(0,2*pi,length=100)), 
                                    microfocus.xy.k[1,2] + tab$microfocus.radius[i]*cos(seq(0,2*pi,length=100))))
                
                microfocus.poly = Polygons(list(Polygon(coords, hole=F)), ID=microfocus.xy.k[3])
                if(k==1) {
                    ovrlap=0
                } else {
                    r.d = rdist(microfocus.xy[[k]][1:2], do.call(smartbind, microfocus.xy)[1:(k-1),1:2])
                    ovrlap=length(r.d[r.d <= (tab$microfocus.radius[i]*2 + 1)])
                }
            }
            microfocus.polys[[k]] <- microfocus.poly
            microfocus.xy
        }

        microfocus.circ <- SpatialPolygons(microfocus.polys)
        microfocus.xy = do.call(rbind, microfocus.xy)
        
        rm(microfocus.polys)


        ### 3. determine which points in microfocus
        microfocus.in = matrix(NA, nrow=nrow(xy), ncol=tab$microfocus.true[i])        
        for (k in 1:tab$microfocus.true[i]) {
            microfocus.in[,k] = point.in.polygon(xy$x, xy$y, getEdges(microfocus.circ[k])[[1]][,1], getEdges(microfocus.circ[k])[[1]][,2], mode.checked=FALSE)                     
        }
        in.microfocus = rowSums(microfocus.in)
        which.microfocus = apply( microfocus.in, 1, which.max)
        which.microfocus[microfocus.in[,1]==0 & which.microfocus==1] = 0

        rm(microfocus.in)


        ### 4. determine true disease status
        xy$age.lf = cut(xy$age, breaks=c(-1,seq(0,9,1),19,29,39,49,100), labels=F)
        
        ## those not in microfocus
        lf.list = vector(mode='list', length=3)

        # wb
        lf.list[[3]] = rep(0,tab$pop[i])
        lf.list[[3]][in.microfocus==0 & xy$age.lf == 2] = rbinom(length(lf.list[[3]][in.microfocus==0 & xy$age.lf == 2]), 1, wb.p[2])
        lf.list[[3]][in.microfocus==0 & xy$age.lf == 3] = rbinom(length(lf.list[[3]][in.microfocus==0 & xy$age.lf == 3]), 1, wb.p[3])
        lf.list[[3]][in.microfocus==0 & xy$age.lf == 4] = rbinom(length(lf.list[[3]][in.microfocus==0 & xy$age.lf == 4]), 1, wb.p[4])
        lf.list[[3]][in.microfocus==0 & xy$age.lf == 5] = rbinom(length(lf.list[[3]][in.microfocus==0 & xy$age.lf == 5]), 1, wb.p[5])
        lf.list[[3]][in.microfocus==0 & xy$age.lf == 6] = rbinom(length(lf.list[[3]][in.microfocus==0 & xy$age.lf == 6]), 1, wb.p[6])
        lf.list[[3]][in.microfocus==0 & xy$age.lf == 7] = rbinom(length(lf.list[[3]][in.microfocus==0 & xy$age.lf == 7]), 1, wb.p[7])
        lf.list[[3]][in.microfocus==0 & xy$age.lf == 8] = rbinom(length(lf.list[[3]][in.microfocus==0 & xy$age.lf == 8]), 1, wb.p[8])
        lf.list[[3]][in.microfocus==0 & xy$age.lf == 9] = rbinom(length(lf.list[[3]][in.microfocus==0 & xy$age.lf == 9]), 1, wb.p[9])
        lf.list[[3]][in.microfocus==0 & xy$age.lf == 10] = rbinom(length(lf.list[[3]][in.microfocus==0 & xy$age.lf == 10]), 1, wb.p[10])
        lf.list[[3]][in.microfocus==0 & xy$age.lf == 11] = rbinom(length(lf.list[[3]][in.microfocus==0 & xy$age.lf == 11]), 1, wb.p[11])
        lf.list[[3]][in.microfocus==0 & xy$age.lf == 12] = rbinom(length(lf.list[[3]][in.microfocus==0 & xy$age.lf == 12]), 1, wb.p[12])
        lf.list[[3]][in.microfocus==0 & xy$age.lf == 13] = rbinom(length(lf.list[[3]][in.microfocus==0 & xy$age.lf == 13]), 1, wb.p[13])
        lf.list[[3]][in.microfocus==0 & xy$age.lf == 14] = rbinom(length(lf.list[[3]][in.microfocus==0 & xy$age.lf == 14]), 1, wb.p[15])
        lf.list[[3]][in.microfocus==0 & xy$age.lf == 15] = rbinom(length(lf.list[[3]][in.microfocus==0 & xy$age.lf == 15]), 1, wb.p[15])

        # ict
        lf.list[[2]] = rep(0,tab$pop[i])
        lf.list[[2]][in.microfocus==0 & lf.list[[3]]==1 & xy$age.lf==2][sample(length(lf.list[[2]][in.microfocus==0 & lf.list[[3]]==1 & xy$age.lf==2]), round(length(lf.list[[2]][in.microfocus==0 & lf.list[[3]]==1 & xy$age.lf==2])*mult.ict[2]))] = 1
        lf.list[[2]][in.microfocus==0 & lf.list[[3]]==1 & xy$age.lf==3][sample(length(lf.list[[2]][in.microfocus==0 & lf.list[[3]]==1 & xy$age.lf==3]), round(length(lf.list[[2]][in.microfocus==0 & lf.list[[3]]==1 & xy$age.lf==3])*mult.ict[3]))] = 1
        lf.list[[2]][in.microfocus==0 & lf.list[[3]]==1 & xy$age.lf==4][sample(length(lf.list[[2]][in.microfocus==0 & lf.list[[3]]==1 & xy$age.lf==4]), round(length(lf.list[[2]][in.microfocus==0 & lf.list[[3]]==1 & xy$age.lf==4])*mult.ict[4]))] = 1
        lf.list[[2]][in.microfocus==0 & lf.list[[3]]==1 & xy$age.lf==5][sample(length(lf.list[[2]][in.microfocus==0 & lf.list[[3]]==1 & xy$age.lf==5]), round(length(lf.list[[2]][in.microfocus==0 & lf.list[[3]]==1 & xy$age.lf==5])*mult.ict[5]))] = 1
        lf.list[[2]][in.microfocus==0 & lf.list[[3]]==1 & xy$age.lf==6][sample(length(lf.list[[2]][in.microfocus==0 & lf.list[[3]]==1 & xy$age.lf==6]), round(length(lf.list[[2]][in.microfocus==0 & lf.list[[3]]==1 & xy$age.lf==6])*mult.ict[6]))] = 1
        lf.list[[2]][in.microfocus==0 & lf.list[[3]]==1 & xy$age.lf==7][sample(length(lf.list[[2]][in.microfocus==0 & lf.list[[3]]==1 & xy$age.lf==7]), round(length(lf.list[[2]][in.microfocus==0 & lf.list[[3]]==1 & xy$age.lf==7])*mult.ict[7]))] = 1
        lf.list[[2]][in.microfocus==0 & lf.list[[3]]==1 & xy$age.lf==8][sample(length(lf.list[[2]][in.microfocus==0 & lf.list[[3]]==1 & xy$age.lf==8]), round(length(lf.list[[2]][in.microfocus==0 & lf.list[[3]]==1 & xy$age.lf==8])*mult.ict[8]))] = 1
        lf.list[[2]][in.microfocus==0 & lf.list[[3]]==1 & xy$age.lf==9][sample(length(lf.list[[2]][in.microfocus==0 & lf.list[[3]]==1 & xy$age.lf==9]), round(length(lf.list[[2]][in.microfocus==0 & lf.list[[3]]==1 & xy$age.lf==9])*mult.ict[9]))] = 1
        lf.list[[2]][in.microfocus==0 & lf.list[[3]]==1 & xy$age.lf==10][sample(length(lf.list[[2]][in.microfocus==0 & lf.list[[3]]==1 & xy$age.lf==10]), round(length(lf.list[[2]][in.microfocus==0 & lf.list[[3]]==1 & xy$age.lf==10])*mult.ict[10]))] = 1
        lf.list[[2]][in.microfocus==0 & lf.list[[3]]==1 & xy$age.lf==11][sample(length(lf.list[[2]][in.microfocus==0 & lf.list[[3]]==1 & xy$age.lf==11]), round(length(lf.list[[2]][in.microfocus==0 & lf.list[[3]]==1 & xy$age.lf==11])*mult.ict[11]))] = 1
        lf.list[[2]][in.microfocus==0 & lf.list[[3]]==1 & xy$age.lf==12][sample(length(lf.list[[2]][in.microfocus==0 & lf.list[[3]]==1 & xy$age.lf==12]), round(length(lf.list[[2]][in.microfocus==0 & lf.list[[3]]==1 & xy$age.lf==12])*mult.ict[12]))] = 1
        lf.list[[2]][in.microfocus==0 & lf.list[[3]]==1 & xy$age.lf==13][sample(length(lf.list[[2]][in.microfocus==0 & lf.list[[3]]==1 & xy$age.lf==13]), round(length(lf.list[[2]][in.microfocus==0 & lf.list[[3]]==1 & xy$age.lf==13])*mult.ict[13]))] = 1
        lf.list[[2]][in.microfocus==0 & lf.list[[3]]==1 & xy$age.lf==14][sample(length(lf.list[[2]][in.microfocus==0 & lf.list[[3]]==1 & xy$age.lf==14]), round(length(lf.list[[2]][in.microfocus==0 & lf.list[[3]]==1 & xy$age.lf==14])*mult.ict[14]))] = 1
        lf.list[[2]][in.microfocus==0 & lf.list[[3]]==1 & xy$age.lf==15][sample(length(lf.list[[2]][in.microfocus==0 & lf.list[[3]]==1 & xy$age.lf==15]), round(length(lf.list[[2]][in.microfocus==0 & lf.list[[3]]==1 & xy$age.lf==15])*mult.ict[15]))] = 1
        
        # mf
        lf.list[[1]] = rep(0,tab$pop[i])
        lf.list[[1]][in.microfocus==0 & lf.list[[2]]==1 & xy$age.lf==2][sample(length(lf.list[[1]][in.microfocus==0 & lf.list[[2]]==1 & xy$age.lf==2]), round(length(lf.list[[1]][in.microfocus==0 & lf.list[[2]]==1 & xy$age.lf==2])*mult.mf[2]))] = 1
        lf.list[[1]][in.microfocus==0 & lf.list[[2]]==1 & xy$age.lf==3][sample(length(lf.list[[1]][in.microfocus==0 & lf.list[[2]]==1 & xy$age.lf==3]), round(length(lf.list[[1]][in.microfocus==0 & lf.list[[2]]==1 & xy$age.lf==3])*mult.mf[3]))] = 1
        lf.list[[1]][in.microfocus==0 & lf.list[[2]]==1 & xy$age.lf==4][sample(length(lf.list[[1]][in.microfocus==0 & lf.list[[2]]==1 & xy$age.lf==4]), round(length(lf.list[[1]][in.microfocus==0 & lf.list[[2]]==1 & xy$age.lf==4])*mult.mf[4]))] = 1
        lf.list[[1]][in.microfocus==0 & lf.list[[2]]==1 & xy$age.lf==5][sample(length(lf.list[[1]][in.microfocus==0 & lf.list[[2]]==1 & xy$age.lf==5]), round(length(lf.list[[1]][in.microfocus==0 & lf.list[[2]]==1 & xy$age.lf==5])*mult.mf[5]))] = 1
        lf.list[[1]][in.microfocus==0 & lf.list[[2]]==1 & xy$age.lf==6][sample(length(lf.list[[1]][in.microfocus==0 & lf.list[[2]]==1 & xy$age.lf==6]), round(length(lf.list[[1]][in.microfocus==0 & lf.list[[2]]==1 & xy$age.lf==6])*mult.mf[6]))] = 1
        lf.list[[1]][in.microfocus==0 & lf.list[[2]]==1 & xy$age.lf==7][sample(length(lf.list[[1]][in.microfocus==0 & lf.list[[2]]==1 & xy$age.lf==7]), round(length(lf.list[[1]][in.microfocus==0 & lf.list[[2]]==1 & xy$age.lf==7])*mult.mf[7]))] = 1
        lf.list[[1]][in.microfocus==0 & lf.list[[2]]==1 & xy$age.lf==8][sample(length(lf.list[[1]][in.microfocus==0 & lf.list[[2]]==1 & xy$age.lf==8]), round(length(lf.list[[1]][in.microfocus==0 & lf.list[[2]]==1 & xy$age.lf==8])*mult.mf[8]))] = 1
        lf.list[[1]][in.microfocus==0 & lf.list[[2]]==1 & xy$age.lf==9][sample(length(lf.list[[1]][in.microfocus==0 & lf.list[[2]]==1 & xy$age.lf==9]), round(length(lf.list[[1]][in.microfocus==0 & lf.list[[2]]==1 & xy$age.lf==9])*mult.mf[9]))] = 1
        lf.list[[1]][in.microfocus==0 & lf.list[[2]]==1 & xy$age.lf==10][sample(length(lf.list[[1]][in.microfocus==0 & lf.list[[2]]==1 & xy$age.lf==10]), round(length(lf.list[[1]][in.microfocus==0 & lf.list[[2]]==1 & xy$age.lf==10])*mult.mf[10]))] = 1
        lf.list[[1]][in.microfocus==0 & lf.list[[2]]==1 & xy$age.lf==11][sample(length(lf.list[[1]][in.microfocus==0 & lf.list[[2]]==1 & xy$age.lf==11]), round(length(lf.list[[1]][in.microfocus==0 & lf.list[[2]]==1 & xy$age.lf==11])*mult.mf[11]))] = 1
        lf.list[[1]][in.microfocus==0 & lf.list[[2]]==1 & xy$age.lf==12][sample(length(lf.list[[1]][in.microfocus==0 & lf.list[[2]]==1 & xy$age.lf==12]), round(length(lf.list[[1]][in.microfocus==0 & lf.list[[2]]==1 & xy$age.lf==12])*mult.mf[12]))] = 1
        lf.list[[1]][in.microfocus==0 & lf.list[[2]]==1 & xy$age.lf==13][sample(length(lf.list[[1]][in.microfocus==0 & lf.list[[2]]==1 & xy$age.lf==13]), round(length(lf.list[[1]][in.microfocus==0 & lf.list[[2]]==1 & xy$age.lf==13])*mult.mf[13]))] = 1
        lf.list[[1]][in.microfocus==0 & lf.list[[2]]==1 & xy$age.lf==14][sample(length(lf.list[[1]][in.microfocus==0 & lf.list[[2]]==1 & xy$age.lf==14]), round(length(lf.list[[1]][in.microfocus==0 & lf.list[[2]]==1 & xy$age.lf==14])*mult.mf[14]))] = 1
        lf.list[[1]][in.microfocus==0 & lf.list[[2]]==1 & xy$age.lf==15][sample(length(lf.list[[1]][in.microfocus==0 & lf.list[[2]]==1 & xy$age.lf==15]), round(length(lf.list[[1]][in.microfocus==0 & lf.list[[2]]==1 & xy$age.lf==15])*mult.mf[15]))] = 1


        # those in microfocus
        xy.micro = xy[in.microfocus==1,]
        xy.micro$id = as.numeric(as.character(rownames(xy.micro)))
        xy.micro$which.microfocus = as.numeric(as.character(which.microfocus[in.microfocus==1]))
        xy.micro$clust = xy.micro$which.microfocus*100 + xy.micro$age.lf
        
        age.freq = as.data.frame(table(factor(which.microfocus[in.microfocus==1], levels=1:tab$microfocus.true[i]), xy.micro$age.lf, dnn=c("which.microfocus", "age.lf")))
        ages = as.numeric(as.character(levels(age.freq$age.lf)))
        age.freq$age.lf = as.numeric(as.character(age.freq$age.lf))
        
        age.prev = merge(   age.freq, 
                            data.frame( age.lf=ages, 
                                        wb.p=wb.p[ages]*tab$intensity[i], 
                                        ict.p=wb.p[ages]*mult.ict[ages]*tab$intensity[i], 
                                        mf.p=wb.p[ages]*mult.ict[ages]*mult.mf[ages]*tab$intensity[i]), 
                            by="age.lf", all=T)
        age.prev$which.microfocus = as.numeric(as.character(age.prev$which.microfocus))
        age.prev$clust = age.prev$which.microfocus*100 + age.prev$age.lf
        age.prev$wb.n = pmin(round(age.prev$Freq * age.prev$wb.p), age.prev$Freq)
        age.prev$ict.n = pmin(round(age.prev$Freq * age.prev$ict.p), age.prev$wb.n)
        age.prev$mf.n = pmin(round(age.prev$Freq * age.prev$mf.p), age.prev$ict.n)
        
        for (m in unique(age.prev$clust)) {
            wb.s = sample(x=age.prev$Freq[age.prev$clust==m], size=age.prev$wb.n[age.prev$clust==m])
            ict.s = wb.s[sample(x=age.prev$wb.n[age.prev$clust==m], size=age.prev$ict.n[age.prev$clust==m])]
            mf.s = ict.s[sample(x=age.prev$ict.n[age.prev$clust==m], size=age.prev$mf.n[age.prev$clust==m])]
            
            lf.list[[3]][xy.micro$id[xy.micro$clust==m][wb.s]] = 1
            lf.list[[2]][xy.micro$id[xy.micro$clust==m][ict.s]] = 1
            lf.list[[1]][xy.micro$id[xy.micro$clust==m][mf.s]] = 1
        }

        rm(in.microfocus, xy.micro, age.freq, age.prev)


        ### 5. random samples
        xy$id = seq(1, nrow(xy))
        samp.size = ceiling(tab$samp.prop[i] * tab$pop[i])
        
        samp.list = vector(mode='list', length=8)

        # srs
        xy.gp.1 = subset(xy, xy$samp.gp1 == 1)  
        samp.list[[1]] = rep(0, tab$pop[i])
        samp.list[[1]][xy.gp.1$id[sample(x=nrow(xy.gp.1), size = min(samp.size, nrow(xy.gp.1)), replace = FALSE, prob = NULL)]] = 1
        xy.gp.2 = subset(xy, xy$samp.gp2 == 1)  
        samp.list[[2]] = rep(0, tab$pop[i])
        samp.list[[2]][xy.gp.2$id[sample(x=nrow(xy.gp.2), size = min(samp.size, nrow(xy.gp.2)), replace = FALSE, prob = NULL)]] = 1
        xy.gp.3 = subset(xy, xy$samp.gp3 == 1)  
        samp.list[[3]] = rep(0, tab$pop[i])
        samp.list[[3]][xy.gp.3$id[sample(x=nrow(xy.gp.3), size = min(samp.size, nrow(xy.gp.3)), replace = FALSE, prob = NULL)]] = 1
        xy.gp.4 = subset(xy, xy$samp.gp4 == 1)  
        samp.list[[7]] = rep(0, tab$pop[i])
        samp.list[[7]][xy.gp.4$id[sample(x=nrow(xy.gp.4), size = min(samp.size, nrow(xy.gp.4)), replace = FALSE, prob = NULL)]] = 1
        
        rm(xy.gp.1, xy.gp.2, xy.gp.3, xy.gp.4)
        
        
        # cs               
        ct = cmty.tot[sample(nrow(cmty.tot)),]
        ct = ct[1:30,]        
        sv = ct$cmty.id
        
        sv.n.1 = ct$tot.1 - (ct$tot.1 / sum(ct$tot.1)) * max(0,(sum(ct$tot.1) - samp.size))
        sv.n.2 = ct$tot.2 - (ct$tot.2 / sum(ct$tot.2)) * max(0,(sum(ct$tot.2) - samp.size))
        sv.n.3 = ct$tot.3 - (ct$tot.3 / sum(ct$tot.3)) * max(0,(sum(ct$tot.3) - samp.size))
        sv.n.4 = ct$tot.4 - (ct$tot.4 / sum(ct$tot.4)) * max(0,(sum(ct$tot.4) - samp.size))
        sv.n.tas = ct$tot.1 - (ct$tot.1 / sum(ct$tot.1)) * max(0,(sum(ct$tot.1) - 1548))
        
        hh.gp.1 = subset(hh.dat, hh.1 >= 1)  
        hh.gp.2 = subset(hh.dat, hh.2 >= 1)  
        hh.gp.3 = subset(hh.dat, hh.3 >= 1)  
        hh.gp.4 = subset(hh.dat, hh.4 >= 1)  
        
        samp.list[[4]] = rep(0, tab$pop[i])
        samp.list[[5]] = rep(0, tab$pop[i])
        samp.list[[6]] = rep(0, tab$pop[i])
        samp.list[[8]] = rep(0, tab$pop[i])
        samp.list[[9]] = rep(0, tab$pop[i])
        for (k in 1:n.clusters.sample) {
            cmty.hh.1 = hh.gp.1[hh.gp.1$cmty.id==sv[k],]
            cmty.hh.1 = cmty.hh.1[sample(nrow(cmty.hh.1)),]
            cumsum.hh.1 = cumsum(cmty.hh.1$hh.1)   
            hh.id.samp.1 = cmty.hh.1$hh.id[cumsum.hh.1 <= cumsum.hh.1[abs(cumsum.hh.1 - sv.n.1[k]) == min(abs(cumsum.hh.1 - sv.n.1[k]))]]            
            samp.list[[4]][xy$cmty.id==sv[k] & xy$hh.id %in% hh.id.samp.1 & xy$samp.gp1==1] = 1
        
            cmty.hh.2 = hh.gp.2[hh.gp.2$cmty.id==sv[k],]
            cmty.hh.2 = cmty.hh.2[sample(nrow(cmty.hh.2)),]
            cumsum.hh.2 = cumsum(cmty.hh.2$hh.2)   
            hh.id.samp.2 = cmty.hh.2$hh.id[cumsum.hh.2 <= cumsum.hh.2[abs(cumsum.hh.2 - sv.n.2[k]) == min(abs(cumsum.hh.2 - sv.n.2[k]))]]            
            samp.list[[5]][xy$cmty.id==sv[k] & xy$hh.id %in% hh.id.samp.2 & xy$samp.gp2==1] = 1
        
            cmty.hh.3 = hh.gp.3[hh.gp.3$cmty.id==sv[k],]
            cmty.hh.3 = cmty.hh.3[sample(nrow(cmty.hh.3)),]
            cumsum.hh.3 = cumsum(cmty.hh.3$hh.3)   
            hh.id.samp.3 = cmty.hh.3$hh.id[cumsum.hh.3 <= cumsum.hh.3[abs(cumsum.hh.3 - sv.n.3[k]) == min(abs(cumsum.hh.3 - sv.n.3[k]))]]            
            samp.list[[6]][xy$cmty.id==sv[k] & xy$hh.id %in% hh.id.samp.3 & xy$samp.gp3==1] = 1
        
            cmty.hh.4 = hh.gp.4[hh.gp.4$cmty.id==sv[k],]
            cmty.hh.4 = cmty.hh.4[sample(nrow(cmty.hh.4)),]
            cumsum.hh.4 = cumsum(cmty.hh.4$hh.4)   
            hh.id.samp.4 = cmty.hh.4$hh.id[cumsum.hh.4 <= cumsum.hh.4[abs(cumsum.hh.4 - sv.n.4[k]) == min(abs(cumsum.hh.4 - sv.n.4[k]))]]            
            samp.list[[8]][xy$cmty.id==sv[k] & xy$hh.id %in% hh.id.samp.4 & xy$samp.gp4==1] = 1
        
            hh.id.samp.tas = cmty.hh.1$hh.id[cumsum.hh.1 <= cumsum.hh.1[abs(cumsum.hh.1 - sv.n.tas[k]) == min(abs(cumsum.hh.1 - sv.n.tas[k]))]]            
            samp.list[[9]][xy$cmty.id==sv[k] & xy$hh.id %in% hh.id.samp.tas & xy$samp.gp1==1] = 1
        }
        
        rm( hh.dat, hh.gp.1, hh.gp.2, hh.gp.3, hh.gp.4,
            cmty.hh.1, cmty.hh.2, cmty.hh.3, cmty.hh.4,
            cumsum.hh.1, cumsum.hh.2, cumsum.hh.3, cumsum.hh.4,
            hh.id.samp.1, hh.id.samp.2, hh.id.samp.3, hh.id.samp.4, hh.id.samp.tas,
            sv.n.1, sv.n.2, sv.n.3, sv.n.4, sv.n.tas)


        ### 6. make test result lists and, if needed, apply se and sp of tests
        
        ## microfilaremia
        res.mf = vector(mode='list', length=7)
        # srs
        res.mf[[1]] = res.make(1,1)
        res.mf[[2]] = res.make(1,2)
        res.mf[[3]] = res.make(1,3)
        # cs
        res.mf[[4]] = res.make(1,4)
        res.mf[[5]] = res.make(1,5)
        res.mf[[6]] = res.make(1,6)
        res.mf[[7]] = res.make(1,9)
        
        ## ICT
        res.ict = vector(mode='list', length=7)
        # srs
        res.ict[[1]] = res.make(2,1)
        res.ict[[2]] = res.make(2,2)
        res.ict[[3]] = res.make(2,3)
        # cs
        res.ict[[4]] = res.make(2,4)
        res.ict[[5]] = res.make(2,5)
        res.ict[[6]] = res.make(2,6)
        res.ict[[7]] = res.make(2,9)
        
        ## Wb123
        res.wb = vector(mode='list', length=3)
        # srs
        res.wb[[1]] = res.make(3,7)
        # cs
        res.wb[[2]] = res.make(3,8)
        res.wb[[3]] = res.make(3,9)
                
        
        ## microfocus output         
        mf.tot = dcast(rbind(   as.data.frame(table(lf.list[[1]], factor(which.microfocus, levels=0:tab$microfocus.true[i]), factor(xy$samp.gp1, levels=1, labels=1), dnn=c("lf.mf", "which.microfocus", "samp.gp"))),
                                as.data.frame(table(lf.list[[1]], factor(which.microfocus, levels=0:tab$microfocus.true[i]), factor(xy$samp.gp2, levels=1, labels=2), dnn=c("lf.mf", "which.microfocus", "samp.gp"))),
                                as.data.frame(table(lf.list[[1]], factor(which.microfocus, levels=0:tab$microfocus.true[i]), factor(xy$samp.gp3, levels=1, labels=3), dnn=c("lf.mf", "which.microfocus", "samp.gp"))),
                                as.data.frame(table(lf.list[[1]], factor(which.microfocus, levels=0:tab$microfocus.true[i]), factor(xy$samp.gp4, levels=1, labels=4), dnn=c("lf.mf", "which.microfocus", "samp.gp")))),
                    which.microfocus ~ samp.gp + lf.mf, value.var="Freq", fun.aggregate=sum)        
        mf.srs.1 = dcast(as.data.frame(table(lf.list[[1]][samp.list[[1]]==1], factor(which.microfocus[samp.list[[1]]==1], levels=0:tab$microfocus.true[i]), factor(res.mf[[1]][samp.list[[1]]==1], levels=0:1),
                                            dnn=c("lf.mf", "which.microfocus", "res"))), which.microfocus ~ lf.mf + res, value.var="Freq", fun.aggregate=sum)
        mf.srs.2 = dcast(as.data.frame(table(lf.list[[1]][samp.list[[2]]==1], factor(which.microfocus[samp.list[[2]]==1], levels=0:tab$microfocus.true[i]), factor(res.mf[[2]][samp.list[[2]]==1], levels=0:1),
                                            dnn=c("lf.mf", "which.microfocus", "res"))), which.microfocus ~ lf.mf + res, value.var="Freq", fun.aggregate=sum)
        mf.srs.3 = dcast(as.data.frame(table(lf.list[[1]][samp.list[[3]]==1], factor(which.microfocus[samp.list[[3]]==1], levels=0:tab$microfocus.true[i]), factor(res.mf[[3]][samp.list[[3]]==1], levels=0:1),
                                            dnn=c("lf.mf", "which.microfocus", "res"))), which.microfocus ~ lf.mf + res, value.var="Freq", fun.aggregate=sum)
        mf.cs.1 = dcast(as.data.frame(table(lf.list[[1]][samp.list[[4]]==1], factor(which.microfocus[samp.list[[4]]==1], levels=0:tab$microfocus.true[i]), factor(res.mf[[4]][samp.list[[4]]==1], levels=0:1),
                                            dnn=c("lf.mf", "which.microfocus", "res"))), which.microfocus ~ lf.mf + res, value.var="Freq", fun.aggregate=sum)
        mf.cs.2 = dcast(as.data.frame(table(lf.list[[1]][samp.list[[5]]==1], factor(which.microfocus[samp.list[[5]]==1], levels=0:tab$microfocus.true[i]), factor(res.mf[[5]][samp.list[[5]]==1], levels=0:1),
                                            dnn=c("lf.mf", "which.microfocus", "res"))), which.microfocus ~ lf.mf + res, value.var="Freq", fun.aggregate=sum)
        mf.cs.3 = dcast(as.data.frame(table(lf.list[[1]][samp.list[[6]]==1], factor(which.microfocus[samp.list[[6]]==1], levels=0:tab$microfocus.true[i]), factor(res.mf[[6]][samp.list[[6]]==1], levels=0:1),
                                            dnn=c("lf.mf", "which.microfocus", "res"))), which.microfocus ~ lf.mf + res, value.var="Freq", fun.aggregate=sum)
        mf.cs.tas = dcast(as.data.frame(table(lf.list[[1]][samp.list[[9]]==1], factor(which.microfocus[samp.list[[9]]==1], levels=0:tab$microfocus.true[i]), factor(res.mf[[7]][samp.list[[9]]==1], levels=0:1),
                                            dnn=c("lf.mf", "which.microfocus", "res"))), which.microfocus ~ lf.mf + res, value.var="Freq", fun.aggregate=sum)
        names(mf.tot)[2:length(names(mf.tot))] = paste("true", names(mf.tot)[2:length(names(mf.tot))], sep="_")
        names(mf.srs.1)[2:length(names(mf.srs.1))] = paste("srs_1", names(mf.srs.1)[2:length(names(mf.srs.1))], sep="_")
        names(mf.srs.2)[2:length(names(mf.srs.2))] = paste("srs_2", names(mf.srs.2)[2:length(names(mf.srs.2))], sep="_")
        names(mf.srs.3)[2:length(names(mf.srs.3))] = paste("srs_3", names(mf.srs.3)[2:length(names(mf.srs.3))], sep="_")
        names(mf.cs.1)[2:length(names(mf.cs.1))] = paste("cs_1", names(mf.cs.1)[2:length(names(mf.cs.1))], sep="_")
        names(mf.cs.2)[2:length(names(mf.cs.2))] = paste("cs_2", names(mf.cs.2)[2:length(names(mf.cs.2))], sep="_")
        names(mf.cs.3)[2:length(names(mf.cs.3))] = paste("cs_3", names(mf.cs.3)[2:length(names(mf.cs.3))], sep="_")
        names(mf.cs.tas)[2:length(names(mf.cs.tas))] = paste("cs_tas", names(mf.cs.tas)[2:length(names(mf.cs.tas))], sep="_")
        mf.dat = data.frame(test.method="mf", Reduce(function(x, y) merge(x, y, all=T), list(mf.tot, mf.srs.1, mf.srs.2, mf.srs.3, mf.cs.1, mf.cs.2, mf.cs.3, mf.cs.tas), accumulate=F))


        ict.tot = dcast(rbind(  as.data.frame(table(lf.list[[2]], factor(which.microfocus, levels=0:tab$microfocus.true[i]), factor(xy$samp.gp1, levels=1, labels=1), dnn=c("lf.ict", "which.microfocus", "samp.gp"))),
                                as.data.frame(table(lf.list[[2]], factor(which.microfocus, levels=0:tab$microfocus.true[i]), factor(xy$samp.gp2, levels=1, labels=2), dnn=c("lf.ict", "which.microfocus", "samp.gp"))),
                                as.data.frame(table(lf.list[[2]], factor(which.microfocus, levels=0:tab$microfocus.true[i]), factor(xy$samp.gp3, levels=1, labels=3), dnn=c("lf.ict", "which.microfocus", "samp.gp"))),
                                as.data.frame(table(lf.list[[2]], factor(which.microfocus, levels=0:tab$microfocus.true[i]), factor(xy$samp.gp4, levels=1, labels=4), dnn=c("lf.ict", "which.microfocus", "samp.gp")))),
                    which.microfocus ~ samp.gp + lf.ict, value.var="Freq", fun.aggregate=sum)     
        ict.srs.1 = dcast(as.data.frame(table(lf.list[[2]][samp.list[[1]]==1], factor(which.microfocus[samp.list[[1]]==1], levels=0:tab$microfocus.true[i]), factor(res.ict[[1]][samp.list[[1]]==1], levels=0:1),
                                            dnn=c("lf.ict", "which.microfocus", "res"))), which.microfocus ~ lf.ict + res, value.var="Freq", fun.aggregate=sum)
        ict.srs.2 = dcast(as.data.frame(table(lf.list[[2]][samp.list[[2]]==1], factor(which.microfocus[samp.list[[2]]==1], levels=0:tab$microfocus.true[i]), factor(res.ict[[2]][samp.list[[2]]==1], levels=0:1),
                                            dnn=c("lf.ict", "which.microfocus", "res"))), which.microfocus ~ lf.ict + res, value.var="Freq", fun.aggregate=sum)
        ict.srs.3 = dcast(as.data.frame(table(lf.list[[2]][samp.list[[3]]==1], factor(which.microfocus[samp.list[[3]]==1], levels=0:tab$microfocus.true[i]), factor(res.ict[[3]][samp.list[[3]]==1], levels=0:1),
                                            dnn=c("lf.ict", "which.microfocus", "res"))), which.microfocus ~ lf.ict + res, value.var="Freq", fun.aggregate=sum)
        ict.cs.1 = dcast(as.data.frame(table(lf.list[[2]][samp.list[[4]]==1], factor(which.microfocus[samp.list[[4]]==1], levels=0:tab$microfocus.true[i]), factor(res.ict[[4]][samp.list[[4]]==1], levels=0:1),
                                            dnn=c("lf.ict", "which.microfocus", "res"))), which.microfocus ~ lf.ict + res, value.var="Freq", fun.aggregate=sum)
        ict.cs.2 = dcast(as.data.frame(table(lf.list[[2]][samp.list[[5]]==1], factor(which.microfocus[samp.list[[5]]==1], levels=0:tab$microfocus.true[i]), factor(res.ict[[5]][samp.list[[5]]==1], levels=0:1),
                                            dnn=c("lf.ict", "which.microfocus", "res"))), which.microfocus ~ lf.ict + res, value.var="Freq", fun.aggregate=sum)
        ict.cs.3 = dcast(as.data.frame(table(lf.list[[2]][samp.list[[6]]==1], factor(which.microfocus[samp.list[[6]]==1], levels=0:tab$microfocus.true[i]), factor(res.ict[[6]][samp.list[[6]]==1], levels=0:1),
                                            dnn=c("lf.ict", "which.microfocus", "res"))), which.microfocus ~ lf.ict + res, value.var="Freq", fun.aggregate=sum)
        ict.cs.tas = dcast(as.data.frame(table(lf.list[[2]][samp.list[[9]]==1], factor(which.microfocus[samp.list[[9]]==1], levels=0:tab$microfocus.true[i]), factor(res.ict[[7]][samp.list[[9]]==1], levels=0:1),
                                            dnn=c("lf.ict", "which.microfocus", "res"))), which.microfocus ~ lf.ict + res, value.var="Freq", fun.aggregate=sum)
        names(ict.tot)[2:length(names(ict.tot))] = paste("true", names(ict.tot)[2:length(names(ict.tot))], sep="_")
        names(ict.srs.1)[2:length(names(ict.srs.1))] = paste("srs_1", names(ict.srs.1)[2:length(names(ict.srs.1))], sep="_")
        names(ict.srs.2)[2:length(names(ict.srs.2))] = paste("srs_2", names(ict.srs.2)[2:length(names(ict.srs.2))], sep="_")
        names(ict.srs.3)[2:length(names(ict.srs.3))] = paste("srs_3", names(ict.srs.3)[2:length(names(ict.srs.3))], sep="_")
        names(ict.cs.1)[2:length(names(ict.cs.1))] = paste("cs_1", names(ict.cs.1)[2:length(names(ict.cs.1))], sep="_")
        names(ict.cs.2)[2:length(names(ict.cs.2))] = paste("cs_2", names(ict.cs.2)[2:length(names(ict.cs.2))], sep="_")
        names(ict.cs.3)[2:length(names(ict.cs.3))] = paste("cs_3", names(ict.cs.3)[2:length(names(ict.cs.3))], sep="_")
        names(ict.cs.tas)[2:length(names(ict.cs.tas))] = paste("cs_tas", names(ict.cs.tas)[2:length(names(ict.cs.tas))], sep="_")
        ict.dat = data.frame(test.method="ict", Reduce(function(x, y) merge(x, y, all=T), list(ict.tot, ict.srs.1, ict.srs.2, ict.srs.3, ict.cs.1, ict.cs.2, ict.cs.3, ict.cs.tas), accumulate=F))
                
                
        wb.tot = dcast(rbind(   as.data.frame(table(lf.list[[3]], factor(which.microfocus, levels=0:tab$microfocus.true[i]), factor(xy$samp.gp1, levels=1, labels=1), dnn=c("lf.wb", "which.microfocus", "samp.gp"))),
                                as.data.frame(table(lf.list[[3]], factor(which.microfocus, levels=0:tab$microfocus.true[i]), factor(xy$samp.gp2, levels=1, labels=2), dnn=c("lf.wb", "which.microfocus", "samp.gp"))),
                                as.data.frame(table(lf.list[[3]], factor(which.microfocus, levels=0:tab$microfocus.true[i]), factor(xy$samp.gp3, levels=1, labels=3), dnn=c("lf.wb", "which.microfocus", "samp.gp"))),
                                as.data.frame(table(lf.list[[3]], factor(which.microfocus, levels=0:tab$microfocus.true[i]), factor(xy$samp.gp4, levels=1, labels=4), dnn=c("lf.wb", "which.microfocus", "samp.gp")))),
                    which.microfocus ~ samp.gp + lf.wb, value.var="Freq", fun.aggregate=sum)     
        wb.srs.4 = dcast(as.data.frame(table(lf.list[[3]][samp.list[[7]]==1], factor(which.microfocus[samp.list[[7]]==1], levels=0:tab$microfocus.true[i]), factor(res.wb[[1]][samp.list[[7]]==1], levels=0:1),
                                            dnn=c("lf.wb", "which.microfocus", "res"))), which.microfocus ~ lf.wb + res, value.var="Freq", fun.aggregate=sum)
        wb.cs.4 = dcast(as.data.frame(table(lf.list[[3]][samp.list[[8]]==1], factor(which.microfocus[samp.list[[8]]==1], levels=0:tab$microfocus.true[i]), factor(res.wb[[2]][samp.list[[8]]==1], levels=0:1),
                                            dnn=c("lf.wb", "which.microfocus", "res"))), which.microfocus ~ lf.wb + res, value.var="Freq", fun.aggregate=sum)
        wb.cs.tas = dcast(as.data.frame(table(lf.list[[3]][samp.list[[9]]==1], factor(which.microfocus[samp.list[[9]]==1], levels=0:tab$microfocus.true[i]), factor(res.wb[[3]][samp.list[[9]]==1], levels=0:1),
                                            dnn=c("lf.wb", "which.microfocus", "res"))), which.microfocus ~ lf.wb + res, value.var="Freq", fun.aggregate=sum)
        names(wb.tot)[2:length(names(wb.tot))] = paste("true", names(wb.tot)[2:length(names(wb.tot))], sep="_")
        names(wb.srs.4)[2:length(names(wb.srs.4))] = paste("srs_4", names(wb.srs.4)[2:length(names(wb.srs.4))], sep="_")
        names(wb.cs.4)[2:length(names(wb.cs.4))] = paste("cs_4", names(wb.cs.4)[2:length(names(wb.cs.4))], sep="_")
        names(wb.cs.tas)[2:length(names(wb.cs.tas))] = paste("cs_tas", names(wb.cs.tas)[2:length(names(wb.cs.tas))], sep="_")
        wb.dat = data.frame(test.method="wb", Reduce(function(x, y) merge(x, y, all=T), list(wb.tot, wb.srs.4, wb.cs.4, wb.cs.tas), accumulate=F))

        i.microfocus[[j]] = data.frame(tab.id=i, sim=j, smartbind(mf.dat, ict.dat, wb.dat))
        
        rm( mf.tot, mf.srs.1, mf.srs.2, mf.srs.3, mf.cs.1, mf.cs.2, mf.cs.3, mf.cs.tas,
            ict.tot, ict.srs.1, ict.srs.2, ict.srs.3, ict.cs.1, ict.cs.2, ict.cs.3, ict.cs.tas,
            wb.tot, wb.srs.4, wb.cs.4, wb.cs.tas,
            samp.list, which.microfocus)


        ### 7. run microfocus detection algorithms

        detected.microfocus.srs.mf.1.1 = microfocus.detection.positive.point(res.list=res.mf[[1]], test=1, threshold.n=c(1,1,1))
        detected.microfocus.srs.mf.2.1 = microfocus.detection.positive.point(res.list=res.mf[[2]], test=1, threshold.n=c(1,1,1))
        detected.microfocus.srs.mf.3.1 = microfocus.detection.positive.point(res.list=res.mf[[3]], test=1, threshold.n=c(1,1,1))
        detected.microfocus.cs.mf.1.1 = microfocus.detection.positive.point(res.list=res.mf[[4]], test=1, threshold.n=c(1,1,1))
        detected.microfocus.cs.mf.2.1 = microfocus.detection.positive.point(res.list=res.mf[[5]], test=1, threshold.n=c(1,1,1))
        detected.microfocus.cs.mf.3.1 = microfocus.detection.positive.point(res.list=res.mf[[6]], test=1, threshold.n=c(1,1,1))

        detected.microfocus.srs.ict.1.1 = microfocus.detection.positive.point(res.list=res.ict[[1]], test=2, threshold.n=c(1,2,2))
        detected.microfocus.srs.ict.2.1 = microfocus.detection.positive.point(res.list=res.ict[[2]], test=2, threshold.n=c(1,2,2))
        detected.microfocus.srs.ict.3.1 = microfocus.detection.positive.point(res.list=res.ict[[3]], test=2, threshold.n=c(1,2,2))
        detected.microfocus.cs.ict.1.1 = microfocus.detection.positive.point(res.list=res.ict[[4]], test=2, threshold.n=c(1,2,2))
        detected.microfocus.cs.ict.2.1 = microfocus.detection.positive.point(res.list=res.ict[[5]], test=2, threshold.n=c(1,2,2))
        detected.microfocus.cs.ict.3.1 = microfocus.detection.positive.point(res.list=res.ict[[6]], test=2, threshold.n=c(1,2,2))


        detected.microfocus.srs.mf.1.2 = microfocus.detection.positive.point(res.list=res.mf[[1]], test=1, threshold.n=c(1,1,1)*2)
        detected.microfocus.srs.mf.2.2 = microfocus.detection.positive.point(res.list=res.mf[[2]], test=1, threshold.n=c(1,1,1)*2)
        detected.microfocus.srs.mf.3.2 = microfocus.detection.positive.point(res.list=res.mf[[3]], test=1, threshold.n=c(1,1,1)*2)
        detected.microfocus.cs.mf.1.2 = microfocus.detection.positive.point(res.list=res.mf[[4]], test=1, threshold.n=c(1,1,1)*2)
        detected.microfocus.cs.mf.2.2 = microfocus.detection.positive.point(res.list=res.mf[[5]], test=1, threshold.n=c(1,1,1)*2)
        detected.microfocus.cs.mf.3.2 = microfocus.detection.positive.point(res.list=res.mf[[6]], test=1, threshold.n=c(1,1,1)*2)

        detected.microfocus.srs.ict.1.2 = microfocus.detection.positive.point(res.list=res.ict[[1]], test=2, threshold.n=c(1,2,2)*2)
        detected.microfocus.srs.ict.2.2 = microfocus.detection.positive.point(res.list=res.ict[[2]], test=2, threshold.n=c(1,2,2)*2)
        detected.microfocus.srs.ict.3.2 = microfocus.detection.positive.point(res.list=res.ict[[3]], test=2, threshold.n=c(1,2,2)*2)
        detected.microfocus.cs.ict.1.2 = microfocus.detection.positive.point(res.list=res.ict[[4]], test=2, threshold.n=c(1,2,2)*2)
        detected.microfocus.cs.ict.2.2 = microfocus.detection.positive.point(res.list=res.ict[[5]], test=2, threshold.n=c(1,2,2)*2)
        detected.microfocus.cs.ict.3.2 = microfocus.detection.positive.point(res.list=res.ict[[6]], test=2, threshold.n=c(1,2,2)*2)


        detected.microfocus.srs.mf.1.3 = microfocus.detection.positive.point(res.list=res.mf[[1]], test=1, threshold.n=c(1,1,1)*3)
        detected.microfocus.srs.mf.2.3 = microfocus.detection.positive.point(res.list=res.mf[[2]], test=1, threshold.n=c(1,1,1)*3)
        detected.microfocus.srs.mf.3.3 = microfocus.detection.positive.point(res.list=res.mf[[3]], test=1, threshold.n=c(1,1,1)*3)
        detected.microfocus.cs.mf.1.3 = microfocus.detection.positive.point(res.list=res.mf[[4]], test=1, threshold.n=c(1,1,1)*3)
        detected.microfocus.cs.mf.2.3 = microfocus.detection.positive.point(res.list=res.mf[[5]], test=1, threshold.n=c(1,1,1)*3)
        detected.microfocus.cs.mf.3.3 = microfocus.detection.positive.point(res.list=res.mf[[6]], test=1, threshold.n=c(1,1,1)*3)

        detected.microfocus.srs.ict.1.3 = microfocus.detection.positive.point(res.list=res.ict[[1]], test=2, threshold.n=c(1,2,2)*3)
        detected.microfocus.srs.ict.2.3 = microfocus.detection.positive.point(res.list=res.ict[[2]], test=2, threshold.n=c(1,2,2)*3)
        detected.microfocus.srs.ict.3.3 = microfocus.detection.positive.point(res.list=res.ict[[3]], test=2, threshold.n=c(1,2,2)*3)
        detected.microfocus.cs.ict.1.3 = microfocus.detection.positive.point(res.list=res.ict[[4]], test=2, threshold.n=c(1,2,2)*3)
        detected.microfocus.cs.ict.2.3 = microfocus.detection.positive.point(res.list=res.ict[[5]], test=2, threshold.n=c(1,2,2)*3)
        detected.microfocus.cs.ict.3.3 = microfocus.detection.positive.point(res.list=res.ict[[6]], test=2, threshold.n=c(1,2,2)*3)


        detected.microfocus.srs.mf.1.4 = microfocus.detection.positive.point(res.list=res.mf[[1]], test=1, threshold.n=c(1,1,1)*4)
        detected.microfocus.srs.mf.2.4 = microfocus.detection.positive.point(res.list=res.mf[[2]], test=1, threshold.n=c(1,1,1)*4)
        detected.microfocus.srs.mf.3.4 = microfocus.detection.positive.point(res.list=res.mf[[3]], test=1, threshold.n=c(1,1,1)*4)
        detected.microfocus.cs.mf.1.4 = microfocus.detection.positive.point(res.list=res.mf[[4]], test=1, threshold.n=c(1,1,1)*4)
        detected.microfocus.cs.mf.2.4 = microfocus.detection.positive.point(res.list=res.mf[[5]], test=1, threshold.n=c(1,1,1)*4)
        detected.microfocus.cs.mf.3.4 = microfocus.detection.positive.point(res.list=res.mf[[6]], test=1, threshold.n=c(1,1,1)*4)

        detected.microfocus.srs.ict.1.4 = microfocus.detection.positive.point(res.list=res.ict[[1]], test=2, threshold.n=c(1,2,2)*4)
        detected.microfocus.srs.ict.2.4 = microfocus.detection.positive.point(res.list=res.ict[[2]], test=2, threshold.n=c(1,2,2)*4)
        detected.microfocus.srs.ict.3.4 = microfocus.detection.positive.point(res.list=res.ict[[3]], test=2, threshold.n=c(1,2,2)*4)
        detected.microfocus.cs.ict.1.4 = microfocus.detection.positive.point(res.list=res.ict[[4]], test=2, threshold.n=c(1,2,2)*4)
        detected.microfocus.cs.ict.2.4 = microfocus.detection.positive.point(res.list=res.ict[[5]], test=2, threshold.n=c(1,2,2)*4)
        detected.microfocus.cs.ict.3.4 = microfocus.detection.positive.point(res.list=res.ict[[6]], test=2, threshold.n=c(1,2,2)*4)


        detected.microfocus.srs.wb.4.1 = microfocus.detection.positive.point(res.list=res.wb[[1]], test=3, threshold.n=c(20,100,500)*.4)
        detected.microfocus.cs.wb.4.1 = microfocus.detection.positive.point(res.list=res.wb[[2]], test=3, threshold.n=c(20,100,500)*.4)
  
        detected.microfocus.srs.wb.4.2 = microfocus.detection.positive.point(res.list=res.wb[[1]], test=3, threshold.n=c(20,100,500)*.5)
        detected.microfocus.cs.wb.4.2 = microfocus.detection.positive.point(res.list=res.wb[[2]], test=3, threshold.n=c(20,100,500)*.5)
  
        detected.microfocus.srs.wb.4.3 = microfocus.detection.positive.point(res.list=res.wb[[1]], test=3, threshold.n=c(20,100,500)*.6)
        detected.microfocus.cs.wb.4.3 = microfocus.detection.positive.point(res.list=res.wb[[2]], test=3, threshold.n=c(20,100,500)*.6)


        detected.microfocus.cs.mf.tas.1 = microfocus.detection.positive.point(res.list=res.mf[[7]], test=1, threshold.n=c(1,1,1))
        detected.microfocus.cs.mf.tas.2 = microfocus.detection.positive.point(res.list=res.mf[[7]], test=1, threshold.n=c(1,1,1)*2)
        detected.microfocus.cs.mf.tas.3 = microfocus.detection.positive.point(res.list=res.mf[[7]], test=1, threshold.n=c(1,1,1)*3)
        detected.microfocus.cs.mf.tas.4 = microfocus.detection.positive.point(res.list=res.mf[[7]], test=1, threshold.n=c(1,1,1)*4)
        
        detected.microfocus.cs.ict.tas.1 = microfocus.detection.positive.point(res.list=res.ict[[7]], test=2, threshold.n=c(1,2,2))
        detected.microfocus.cs.ict.tas.2 = microfocus.detection.positive.point(res.list=res.ict[[7]], test=2, threshold.n=c(1,2,2)*2)
        detected.microfocus.cs.ict.tas.3 = microfocus.detection.positive.point(res.list=res.ict[[7]], test=2, threshold.n=c(1,2,2)*3)
        detected.microfocus.cs.ict.tas.4 = microfocus.detection.positive.point(res.list=res.ict[[7]], test=2, threshold.n=c(1,2,2)*4)

        detected.microfocus.cs.wb.tas.1 = microfocus.detection.positive.point(res.list=res.wb[[3]], test=3, threshold.n=c(20,100,500)*.4)
        detected.microfocus.cs.wb.tas.2 = microfocus.detection.positive.point(res.list=res.wb[[3]], test=3, threshold.n=c(20,100,500)*.5)
        detected.microfocus.cs.wb.tas.3 = microfocus.detection.positive.point(res.list=res.wb[[3]], test=3, threshold.n=c(20,100,500)*.6)


        ### 8. output results
        i.output[[j]] = rbind(  data.frame( tab.id=i, sim=j, tab[i,], sampling.method = rep(c("srs", "cs"), each=3), sample = rep(c(1,2,3), times=2), test.method = "mf", 
                                            threshold.20=1, threshold.100=1, threshold.500=1, true.positive = rep(sum(lf.list[[1]], na.rm=T), times=6),
                                            rbind(  detected.microfocus.srs.mf.1.1, detected.microfocus.srs.mf.2.1, detected.microfocus.srs.mf.3.1, 
                                                    detected.microfocus.cs.mf.1.1, detected.microfocus.cs.mf.2.1, detected.microfocus.cs.mf.3.1),
                                            row.names=NULL),
                                data.frame( tab.id=i, sim=j, tab[i,], sampling.method = rep(c("srs", "cs"), each=3), sample = rep(c(1,2,3), times=2), test.method = "mf",
                                            threshold.20=2, threshold.100=2, threshold.500=2, true.positive = rep(sum(lf.list[[1]], na.rm=T), times=6),
                                            rbind(  detected.microfocus.srs.mf.1.2, detected.microfocus.srs.mf.2.2, detected.microfocus.srs.mf.3.2, 
                                                    detected.microfocus.cs.mf.1.2, detected.microfocus.cs.mf.2.2, detected.microfocus.cs.mf.3.2),
                                            row.names=NULL),
                                data.frame( tab.id=i, sim=j, tab[i,], sampling.method = rep(c("srs", "cs"), each=3), sample = rep(c(1,2,3), times=2), test.method = "mf",
                                            threshold.20=3, threshold.100=3, threshold.500=3, true.positive = rep(sum(lf.list[[1]], na.rm=T), times=6),
                                            rbind(  detected.microfocus.srs.mf.1.3, detected.microfocus.srs.mf.2.3, detected.microfocus.srs.mf.3.3, 
                                                    detected.microfocus.cs.mf.1.3, detected.microfocus.cs.mf.2.3, detected.microfocus.cs.mf.3.3),
                                            row.names=NULL),
                                data.frame( tab.id=i, sim=j, tab[i,], sampling.method = rep(c("srs", "cs"), each=3), sample = rep(c(1,2,3), times=2), test.method = "mf",
                                            threshold.20=4, threshold.100=4, threshold.500=4, true.positive = rep(sum(lf.list[[1]], na.rm=T), times=6),
                                            rbind(  detected.microfocus.srs.mf.1.4, detected.microfocus.srs.mf.2.4, detected.microfocus.srs.mf.3.4, 
                                                    detected.microfocus.cs.mf.1.4, detected.microfocus.cs.mf.2.4, detected.microfocus.cs.mf.3.4),
                                            row.names=NULL),
                                                    
                                data.frame( tab.id=i, sim=j, tab[i,], sampling.method = rep(c("srs", "cs"), each=3), sample = rep(c(1,2,3), times=2), test.method = "ict", 
                                            threshold.20=1, threshold.100=2, threshold.500=2, true.positive = rep(sum(lf.list[[2]], na.rm=T), times=6),
                                            rbind(  detected.microfocus.srs.ict.1.1, detected.microfocus.srs.ict.2.1, detected.microfocus.srs.ict.3.1, 
                                                    detected.microfocus.cs.ict.1.1, detected.microfocus.cs.ict.2.1, detected.microfocus.cs.ict.3.1),
                                            row.names=NULL),
                                data.frame( tab.id=i, sim=j, tab[i,], sampling.method = rep(c("srs", "cs"), each=3), sample = rep(c(1,2,3), times=2), test.method = "ict",
                                            threshold.20=2, threshold.100=4, threshold.500=4, true.positive = rep(sum(lf.list[[2]], na.rm=T), times=6),
                                            rbind(  detected.microfocus.srs.ict.1.2, detected.microfocus.srs.ict.2.2, detected.microfocus.srs.ict.3.2, 
                                                    detected.microfocus.cs.ict.1.2, detected.microfocus.cs.ict.2.2, detected.microfocus.cs.ict.3.2),
                                            row.names=NULL),
                                data.frame( tab.id=i, sim=j, tab[i,], sampling.method = rep(c("srs", "cs"), each=3), sample = rep(c(1,2,3), times=2), test.method = "ict",
                                            threshold.20=3, threshold.100=6, threshold.500=6, true.positive = rep(sum(lf.list[[2]], na.rm=T), times=6),
                                            rbind(  detected.microfocus.srs.ict.1.3, detected.microfocus.srs.ict.2.3, detected.microfocus.srs.ict.3.3, 
                                                    detected.microfocus.cs.ict.1.3, detected.microfocus.cs.ict.2.3, detected.microfocus.cs.ict.3.3),
                                            row.names=NULL),
                                data.frame( tab.id=i, sim=j, tab[i,], sampling.method = rep(c("srs", "cs"), each=3), sample = rep(c(1,2,3), times=2), test.method = "ict",
                                            threshold.20=4, threshold.100=8, threshold.500=8, true.positive = rep(sum(lf.list[[2]], na.rm=T), times=6),
                                            rbind(  detected.microfocus.srs.ict.1.4, detected.microfocus.srs.ict.2.4, detected.microfocus.srs.ict.3.4, 
                                                    detected.microfocus.cs.ict.1.4, detected.microfocus.cs.ict.2.4, detected.microfocus.cs.ict.3.4),
                                            row.names=NULL),
                                            
                                data.frame( tab.id=i, sim=j, tab[i,], sampling.method = c("srs", "cs"), sample = rep(4, 2), test.method = "wb", 
                                            threshold.20=20*.4, threshold.100=100*.4, threshold.500=500*.4, true.positive = rep(sum(lf.list[[3]], na.rm=T), times=2),
                                            rbind(  detected.microfocus.srs.wb.4.1, detected.microfocus.cs.wb.4.1),
                                            row.names=NULL),
                                data.frame( tab.id=i, sim=j, tab[i,], sampling.method = c("srs", "cs"), sample = rep(4, 2), test.method = "wb", 
                                            threshold.20=20*.5, threshold.100=100*.5, threshold.500=500*.5, true.positive = rep(sum(lf.list[[3]], na.rm=T), times=2),
                                            rbind(  detected.microfocus.srs.wb.4.2, detected.microfocus.cs.wb.4.2),
                                            row.names=NULL),
                                data.frame( tab.id=i, sim=j, tab[i,], sampling.method = c("srs", "cs"), sample = rep(4, 2), test.method = "wb", 
                                            threshold.20=20*.6, threshold.100=100*.6, threshold.500=500*.6, true.positive = rep(sum(lf.list[[3]], na.rm=T), times=2),
                                            rbind(  detected.microfocus.srs.wb.4.3, detected.microfocus.cs.wb.4.3),
                                            row.names=NULL),
                                            
                                data.frame( tab.id=i, sim=j, tab[i,], sampling.method = "tas", sample = 1, test.method = c(rep(c("mf", "ict"), each=4), rep("wb",3)), 
                                            threshold.20=c(rep(1,8), rep(20,3)*c(.4,.5,.6)), threshold.100=c(rep(c(1,2),each=4)*seq(1,4,1), rep(100,3)*c(.4,.5,.6)), 
                                            threshold.500=c(rep(c(1,2),each=4)*seq(1,4,1), rep(500,3)*c(.4,.5,.6)), 
                                            true.positive = c(rep(sum(lf.list[[1]], na.rm=T), times=4), rep(sum(lf.list[[2]], na.rm=T), times=4), rep(sum(lf.list[[3]], na.rm=T), times=3)),
                                            rbind(  detected.microfocus.cs.mf.tas.1, detected.microfocus.cs.mf.tas.2, detected.microfocus.cs.mf.tas.3, detected.microfocus.cs.mf.tas.4,
                                                    detected.microfocus.cs.ict.tas.1, detected.microfocus.cs.ict.tas.2, detected.microfocus.cs.ict.tas.3, detected.microfocus.cs.ict.tas.4,
                                                    detected.microfocus.cs.wb.tas.1, detected.microfocus.cs.wb.tas.2, detected.microfocus.cs.wb.tas.3),
                                            row.names=NULL)
                                )
                                       
        # output in pieces
        if(j %% mod.op == 0) {
            write.csv(do.call(rbind, i.output), file=normalizePath(paste("output.buffer.", i, ".", j/mod.op, ".csv", sep="")), row.names=F)
            write.csv(do.call(rbind, i.microfocus), file=normalizePath(paste("microfocus.buffer.", i, ".", j/mod.op, ".csv", sep="")), row.names=F)
        }
               
        # Find end time and total time elapsed
        end.time<-proc.time()
        j.time<-end.time-j.start
        i.time<-end.time-i.start
        sim.time<-end.time-sim.start
        cat("\n Parameter set ", i, ", Sim ", j, ", Time (sim, design, tot): ", 
            floor(i.time[3]/(60*60)), ":", floor(i.time[3]/60) - floor(i.time[3]/(60*60))*60, ":", i.time[3] - floor(i.time[3]/60)*60, ", ",
            floor(j.time[3]/(60*60)), ":", floor(j.time[3]/60) - floor(j.time[3]/(60*60))*60, ":", j.time[3] - floor(j.time[3]/60)*60, ", ",
            floor(sim.time[3]/(60*60)), ":", floor(sim.time[3]/60) - floor(sim.time[3]/(60*60))*60, ":", sim.time[3] - floor(sim.time[3]/60)*60,
            sep="")    
    } 
    
    # turn off log
    sink()
}
 

          

##############
## end code ##
##############
