# Supplementary material for: Detecting infection hotspots: Modeling the surveillance challenge for elimination of lymphatic filariasis
Source: PLoS Negl Trop Dis. 2017 May 19;11(5):e0005610. doi: 10.1371/journal.pntd.0005610 (PMC5453617; doi:10.1371/journal.pntd.0005610)
Supplement: S1 File — (ZIP) [file pntd.0005610.s004.zip › microfocus.summary.data.R]

######################################################
### Microfocus sampling: creating summary datasets ###
######################################################

################
# prelim stuff #
################

# remove any objects
rm(list=ls(all=TRUE))

# change scientific notation
options(scipen = 50, digits = 5)

# load relevant packages
list.of.packages <- c("Hmisc","plyr","gtools")
new.packages <- list.of.packages[!(list.of.packages %in% installed.packages()[,"Package"])]
if(length(new.packages)) install.packages(new.packages)
lapply(list.of.packages, require, character.only = TRUE)

# load design data
load("design.RData")

# load functions


################################
## read in and summarize data ##
################################

sim.start <- proc.time()
dat.list = vector(nrow(tab), mode = "list")
microfocus.dat = vector(nrow(tab), mode = "list")
for(i in 1:nrow(tab)) {
    i.start <- proc.time()
    read.in = vector(n.sim/mod.op, mode = "list")
    read.in.m = vector(n.sim/mod.op, mode = "list")
    for(j in 1:(n.sim/mod.op)) {
        read.in[[j]] = read.csv(file=paste("output.buffer.", i, ".", j, ".pt1.csv", sep=""))    
        read.in.m[[j]] = read.csv(file=paste("microfocus.buffer.", i, ".", j, ".pt1.csv", sep=""))    
   }
    readin = smartbind(do.call(smartbind, read.in))

    readin$all.detected.20 = (readin$detected.microfocus.20 == readin$microfocus.true)*1
    readin$all.detected.100 = (readin$detected.microfocus.100 == readin$microfocus.true)*1
    readin$all.detected.500 = (readin$detected.microfocus.500 == readin$microfocus.true)*1
    
    readin$prop.true.microfocus.1.20 = ifelse(readin$suspected.microfocus.1.20==0, NA, readin$detected.microfocus.20/readin$suspected.microfocus.1.20)
    readin$prop.true.microfocus.1.100 = ifelse(readin$suspected.microfocus.1.100==0, NA, readin$detected.microfocus.100/readin$suspected.microfocus.1.100)
    readin$prop.true.microfocus.1.500 = ifelse(readin$suspected.microfocus.1.500==0, NA, readin$detected.microfocus.500/readin$suspected.microfocus.1.500)
    
    readin$pr.detected.microfocus.20 = readin$detected.microfocus.20/readin$microfocus.true
    readin$pr.detected.microfocus.100 = readin$detected.microfocus.100/readin$microfocus.true
    readin$pr.detected.microfocus.500 = readin$detected.microfocus.500/readin$microfocus.true
    
    
    ## metrics
    #Efficiency of testing = Total testing positive (median) / Total tested = positive.md / tested.md
    readin$efficiency.20 = readin$positive.20 / readin$tested.20
    readin$efficiency.100 = readin$positive.100 / readin$tested.100
    readin$efficiency.500 = readin$positive.500 / readin$tested.500
    
    #Sensitivity of testing protocol = Total testing positive (median) / Actual positives in pop = positive.md / true.positive.md
    readin$sensitivity.20 = readin$positive.20 / readin$true.positive
    readin$sensitivity.100 = readin$positive.100 / readin$true.positive
    readin$sensitivity.500 = readin$positive.500 / readin$true.positive
    
    #PVP = Total microfoci found / Total microfoci suspected = detected.microfocus.md / suspected.microfocus.md
    readin$pvp.20 = ifelse(readin$suspected.microfocus.1.20==0, 0, readin$detected.microfocus.20 / readin$suspected.microfocus.1.20)
    readin$pvp.100 = ifelse(readin$suspected.microfocus.1.100==0, 0, readin$detected.microfocus.100 / readin$suspected.microfocus.1.100)
    readin$pvp.500 = ifelse(readin$suspected.microfocus.1.500==0, 0, readin$detected.microfocus.500 / readin$suspected.microfocus.1.500)
    
    #Proportion of total population tested = Total tested / pop = tested.md / pop
    readin$p.tested.20 = readin$tested.20 / readin$pop
    readin$p.tested.100 = readin$tested.100 / readin$pop
    readin$p.tested.500 = readin$tested.500 / readin$pop
    
    #Proportion of all microfoci identified = Total microfoci found / Total microfoci in population = detected.microfocus.md / microfocus.true
    readin$p.detected.20 = readin$detected.microfocus.20 / readin$microfocus.true
    readin$p.detected.100 = readin$detected.microfocus.100 / readin$microfocus.true
    readin$p.detected.500 = readin$detected.microfocus.500 / readin$microfocus.true
        
    
    dat.20 = data.frame( ddply(readin, ~tab.id+sampling.method+test.method+sample+threshold.20, summarise, 
                                        true.positive.mn = mean(true.positive, na.rm=T),
                                        true.positive.md = median(true.positive, na.rm=T),
                                        true.positive.se = sd(true.positive, na.rm=T) / sqrt(sum(!is.na(true.positive))),
                                        true.positive.mn.lcl = true.positive.mn + qt(0.025, sum(!is.na(true.positive))) * true.positive.se,
                                        true.positive.mn.ucl = true.positive.mn + qt(0.975, sum(!is.na(true.positive))) * true.positive.se,
                                        true.positive.md.lcl = quantile(true.positive,0.025,na.rm=TRUE),
                                        true.positive.md.ucl = quantile(true.positive,0.975,na.rm=TRUE),

                                        tested.initial.mn = mean(tested.intial, na.rm=T),
                                        tested.initial.md = median(tested.intial, na.rm=T),
                                        tested.initial.se = sd(tested.intial, na.rm=T) / sqrt(sum(!is.na(tested.intial))),
                                        tested.initial.mn.lcl = tested.initial.mn + qt(0.025, sum(!is.na(tested.intial))) * tested.initial.se,
                                        tested.initial.mn.ucl = tested.initial.mn + qt(0.975, sum(!is.na(tested.intial))) * tested.initial.se,
                                        tested.initial.md.lcl = quantile(tested.intial,0.025,na.rm=TRUE),
                                        tested.initial.md.ucl = quantile(tested.intial,0.975,na.rm=TRUE),
                                        
                                        positive.initial.mn = mean(positive.initial, na.rm=T),
                                        positive.initial.md = median(positive.initial, na.rm=T),
                                        positive.initial.se = sd(positive.initial, na.rm=T) / sqrt(sum(!is.na(positive.initial))),
                                        positive.initial.mn.lcl = positive.initial.mn + qt(0.025, sum(!is.na(positive.initial))) * positive.initial.se,
                                        positive.initial.mn.ucl = positive.initial.mn + qt(0.975, sum(!is.na(positive.initial))) * positive.initial.se,
                                        positive.initial.md.lcl = quantile(positive.initial,0.025,na.rm=TRUE),
                                        positive.initial.md.ucl = quantile(positive.initial,0.975,na.rm=TRUE),
                                        
                                        tested.mn = mean(tested.20, na.rm = T),
                                        tested.md = median(tested.20, na.rm = T),
                                        tested.se = sd(tested.20, na.rm=T) / sqrt(sum(!is.na(tested.20))),
                                        tested.mn.lcl = tested.mn + qt(0.025, sum(!is.na(tested.20))) * tested.se,
                                        tested.mn.ucl = tested.mn + qt(0.975, sum(!is.na(tested.20))) * tested.se,
                                        tested.md.lcl = quantile(tested.20,0.025,na.rm=TRUE),
                                        tested.md.ucl = quantile(tested.20,0.975,na.rm=TRUE),
                                        
                                        positive.mn = mean(positive.20, na.rm = T),
                                        positive.md = median(positive.20, na.rm = T),
                                        positive.se = sd(positive.20, na.rm=T) / sqrt(sum(!is.na(positive.20))),
                                        positive.mn.lcl = positive.mn + qt(0.025, sum(!is.na(positive.20))) * positive.se,
                                        positive.mn.ucl = positive.mn + qt(0.975, sum(!is.na(positive.20))) * positive.se,
                                        positive.md.lcl = quantile(positive.20,0.025,na.rm=TRUE),
                                        positive.md.ucl = quantile(positive.20,0.975,na.rm=TRUE),
                                        
                                        detected.microfocus.mn = mean(detected.microfocus.20, na.rm = T),
                                        detected.microfocus.md = median(detected.microfocus.20, na.rm = T),
                                        detected.microfocus.se = sd(detected.microfocus.20, na.rm=T) / sqrt(sum(!is.na(detected.microfocus.20))),
                                        detected.microfocus.mn.lcl = detected.microfocus.mn + qt(0.025, sum(!is.na(detected.microfocus.20))) * detected.microfocus.se,
                                        detected.microfocus.mn.ucl = detected.microfocus.mn + qt(0.975, sum(!is.na(detected.microfocus.20))) * detected.microfocus.se,
                                        detected.microfocus.md.lcl = quantile(detected.microfocus.20,0.025,na.rm=TRUE),
                                        detected.microfocus.md.ucl = quantile(detected.microfocus.20,0.975,na.rm=TRUE),
                                        
                                        all.detected = sum(all.detected.20) / sum(!is.na(all.detected.20)),
                                                                             
                                        suspected.microfocus.mn = mean(suspected.microfocus.1.20, na.rm = T),
                                        suspected.microfocus.md = median(suspected.microfocus.1.20, na.rm = T),
                                        suspected.microfocus.se = sd(suspected.microfocus.1.20, na.rm=T) / sqrt(sum(!is.na(suspected.microfocus.1.20))),
                                        suspected.microfocus.mn.lcl = suspected.microfocus.mn + qt(0.025, sum(!is.na(suspected.microfocus.1.20))) * suspected.microfocus.se,
                                        suspected.microfocus.mn.ucl = suspected.microfocus.mn + qt(0.975, sum(!is.na(suspected.microfocus.1.20))) * suspected.microfocus.se,
                                        suspected.microfocus.md.lcl = quantile(suspected.microfocus.1.20,0.025,na.rm=TRUE),
                                        suspected.microfocus.md.ucl = quantile(suspected.microfocus.1.20,0.975,na.rm=TRUE),
                               
                                        prop.true.microfocus.n = sum(!is.na(prop.true.microfocus.1.20)),
                                        prop.true.microfocus.mn = mean(prop.true.microfocus.1.20, na.rm = T),
                                        prop.true.microfocus.md = median(prop.true.microfocus.1.20, na.rm = T),
                                        prop.true.microfocus.se = sd(prop.true.microfocus.1.20, na.rm=T) / sqrt(sum(!is.na(prop.true.microfocus.1.20))),
                                        prop.true.microfocus.mn.lcl = prop.true.microfocus.mn + qt(0.025, sum(!is.na(prop.true.microfocus.1.20))) * prop.true.microfocus.se,
                                        prop.true.microfocus.mn.ucl = prop.true.microfocus.mn + qt(0.975, sum(!is.na(prop.true.microfocus.1.20))) * prop.true.microfocus.se,
                                        prop.true.microfocus.md.lcl = quantile(prop.true.microfocus.1.20,0.025,na.rm=TRUE),
                                        prop.true.microfocus.md.ucl = quantile(prop.true.microfocus.1.20,0.975,na.rm=TRUE),

                                        pr.detected.microfocus.mn = mean(pr.detected.microfocus.20, na.rm = T),
                                        pr.detected.microfocus.md = median(pr.detected.microfocus.20, na.rm = T),
                                        pr.detected.microfocus.se = sd(pr.detected.microfocus.20, na.rm=T) / sqrt(sum(!is.na(pr.detected.microfocus.20))),
                                        pr.detected.microfocus.mn.lcl = pr.detected.microfocus.mn + qt(0.025, sum(!is.na(pr.detected.microfocus.20))) * pr.detected.microfocus.se,
                                        pr.detected.microfocus.mn.ucl = pr.detected.microfocus.mn + qt(0.975, sum(!is.na(pr.detected.microfocus.20))) * pr.detected.microfocus.se,
                                        pr.detected.microfocus.md.lcl = quantile(pr.detected.microfocus.20,0.025,na.rm=TRUE),
                                        pr.detected.microfocus.md.ucl = quantile(pr.detected.microfocus.20,0.975,na.rm=TRUE),
                               
                                        efficiency.mn = mean(efficiency.20, na.rm = T),
                                        efficiency.md = median(efficiency.20, na.rm = T),
                                        efficiency.se = sd(efficiency.20, na.rm=T) / sqrt(sum(!is.na(efficiency.20))),
                                        efficiency.mn.lcl = efficiency.mn + qt(0.025, sum(!is.na(efficiency.20))) * efficiency.se,
                                        efficiency.mn.ucl = efficiency.mn + qt(0.975, sum(!is.na(efficiency.20))) * efficiency.se,
                                        efficiency.md.lcl = quantile(efficiency.20,0.025,na.rm=TRUE),
                                        efficiency.md.ucl = quantile(efficiency.20,0.975,na.rm=TRUE),                               
                                                                       
                                        sensitivity.mn = mean(sensitivity.20, na.rm = T),
                                        sensitivity.md = median(sensitivity.20, na.rm = T),
                                        sensitivity.se = sd(sensitivity.20, na.rm=T) / sqrt(sum(!is.na(sensitivity.20))),
                                        sensitivity.mn.lcl = sensitivity.mn + qt(0.025, sum(!is.na(sensitivity.20))) * sensitivity.se,
                                        sensitivity.mn.ucl = sensitivity.mn + qt(0.975, sum(!is.na(sensitivity.20))) * sensitivity.se,
                                        sensitivity.md.lcl = quantile(sensitivity.20,0.025,na.rm=TRUE),
                                        sensitivity.md.ucl = quantile(sensitivity.20,0.975,na.rm=TRUE),                               
                                                                       
                                        pvp.mn = mean(pvp.20, na.rm = T),
                                        pvp.md = median(pvp.20, na.rm = T),
                                        pvp.se = sd(pvp.20, na.rm=T) / sqrt(sum(!is.na(pvp.20))),
                                        pvp.mn.lcl = pvp.mn + qt(0.025, sum(!is.na(pvp.20))) * pvp.se,
                                        pvp.mn.ucl = pvp.mn + qt(0.975, sum(!is.na(pvp.20))) * pvp.se,
                                        pvp.md.lcl = quantile(pvp.20,0.025,na.rm=TRUE),
                                        pvp.md.ucl = quantile(pvp.20,0.975,na.rm=TRUE),                               
                                        
                                        p.tested.mn = mean(p.tested.20, na.rm = T),
                                        p.tested.md = median(p.tested.20, na.rm = T),
                                        p.tested.se = sd(p.tested.20, na.rm=T) / sqrt(sum(!is.na(p.tested.20))),
                                        p.tested.mn.lcl = p.tested.mn + qt(0.025, sum(!is.na(p.tested.20))) * p.tested.se,
                                        p.tested.mn.ucl = p.tested.mn + qt(0.975, sum(!is.na(p.tested.20))) * p.tested.se,
                                        p.tested.md.lcl = quantile(p.tested.20,0.025,na.rm=TRUE),
                                        p.tested.md.ucl = quantile(p.tested.20,0.975,na.rm=TRUE),                               
                                        
                                        p.detected.mn = mean(p.detected.20, na.rm = T),
                                        p.detected.md = median(p.detected.20, na.rm = T),
                                        p.detected.se = sd(p.detected.20, na.rm=T) / sqrt(sum(!is.na(p.detected.20))),
                                        p.detected.mn.lcl = p.detected.mn + qt(0.025, sum(!is.na(p.detected.20))) * p.detected.se,
                                        p.detected.mn.ucl = p.detected.mn + qt(0.975, sum(!is.na(p.detected.20))) * p.detected.se,
                                        p.detected.md.lcl = quantile(p.detected.20,0.025,na.rm=TRUE),
                                        p.detected.md.ucl = quantile(p.detected.20,0.975,na.rm=TRUE)                           
                                        ),
                        fu.tests=20)
    names(dat.20)[5] = "threshold"


    dat.100 = data.frame( ddply(readin, ~tab.id+sampling.method+test.method+sample+threshold.100, summarise, 
                                        true.positive.mn = mean(true.positive, na.rm=T),
                                        true.positive.md = median(true.positive, na.rm=T),
                                        true.positive.se = sd(true.positive, na.rm=T) / sqrt(sum(!is.na(true.positive))),
                                        true.positive.mn.lcl = true.positive.mn + qt(0.025, sum(!is.na(true.positive))) * true.positive.se,
                                        true.positive.mn.ucl = true.positive.mn + qt(0.975, sum(!is.na(true.positive))) * true.positive.se,
                                        true.positive.md.lcl = quantile(true.positive,0.025,na.rm=TRUE),
                                        true.positive.md.ucl = quantile(true.positive,0.975,na.rm=TRUE),
                                        
                                        tested.initial.mn = mean(tested.intial, na.rm=T),
                                        tested.initial.md = median(tested.intial, na.rm=T),
                                        tested.initial.se = sd(tested.intial, na.rm=T) / sqrt(sum(!is.na(tested.intial))),
                                        tested.initial.mn.lcl = tested.initial.mn + qt(0.025, sum(!is.na(tested.intial))) * tested.initial.se,
                                        tested.initial.mn.ucl = tested.initial.mn + qt(0.975, sum(!is.na(tested.intial))) * tested.initial.se,
                                        tested.initial.md.lcl = quantile(tested.intial,0.025,na.rm=TRUE),
                                        tested.initial.md.ucl = quantile(tested.intial,0.975,na.rm=TRUE),
                                        
                                        positive.initial.mn = mean(positive.initial, na.rm=T),
                                        positive.initial.md = median(positive.initial, na.rm=T),
                                        positive.initial.se = sd(positive.initial, na.rm=T) / sqrt(sum(!is.na(positive.initial))),
                                        positive.initial.mn.lcl = positive.initial.mn + qt(0.025, sum(!is.na(positive.initial))) * positive.initial.se,
                                        positive.initial.mn.ucl = positive.initial.mn + qt(0.975, sum(!is.na(positive.initial))) * positive.initial.se,
                                        positive.initial.md.lcl = quantile(positive.initial,0.025,na.rm=TRUE),
                                        positive.initial.md.ucl = quantile(positive.initial,0.975,na.rm=TRUE),
                                        
                                        tested.mn = mean(tested.100, na.rm = T),
                                        tested.md = median(tested.100, na.rm = T),
                                        tested.se = sd(tested.100, na.rm=T) / sqrt(sum(!is.na(tested.100))),
                                        tested.mn.lcl = tested.mn + qt(0.025, sum(!is.na(tested.100))) * tested.se,
                                        tested.mn.ucl = tested.mn + qt(0.975, sum(!is.na(tested.100))) * tested.se,
                                        tested.md.lcl = quantile(tested.100,0.025,na.rm=TRUE),
                                        tested.md.ucl = quantile(tested.100,0.975,na.rm=TRUE),
                                        
                                        positive.mn = mean(positive.100, na.rm = T),
                                        positive.md = median(positive.100, na.rm = T),
                                        positive.se = sd(positive.100, na.rm=T) / sqrt(sum(!is.na(positive.100))),
                                        positive.mn.lcl = positive.mn + qt(0.025, sum(!is.na(positive.100))) * positive.se,
                                        positive.mn.ucl = positive.mn + qt(0.975, sum(!is.na(positive.100))) * positive.se,
                                        positive.md.lcl = quantile(positive.100,0.025,na.rm=TRUE),
                                        positive.md.ucl = quantile(positive.100,0.975,na.rm=TRUE),
                                        
                                        detected.microfocus.mn = mean(detected.microfocus.100, na.rm = T),
                                        detected.microfocus.md = median(detected.microfocus.100, na.rm = T),
                                        detected.microfocus.se = sd(detected.microfocus.100, na.rm=T) / sqrt(sum(!is.na(detected.microfocus.100))),
                                        detected.microfocus.mn.lcl = detected.microfocus.mn + qt(0.025, sum(!is.na(detected.microfocus.100))) * detected.microfocus.se,
                                        detected.microfocus.mn.ucl = detected.microfocus.mn + qt(0.975, sum(!is.na(detected.microfocus.100))) * detected.microfocus.se,
                                        detected.microfocus.md.lcl = quantile(detected.microfocus.100,0.025,na.rm=TRUE),
                                        detected.microfocus.md.ucl = quantile(detected.microfocus.100,0.975,na.rm=TRUE),
                                        
                                        all.detected = sum(all.detected.100) / sum(!is.na(all.detected.100)),
                                        
                                        suspected.microfocus.mn = mean(suspected.microfocus.1.100, na.rm = T),
                                        suspected.microfocus.md = median(suspected.microfocus.1.100, na.rm = T),
                                        suspected.microfocus.se = sd(suspected.microfocus.1.100, na.rm=T) / sqrt(sum(!is.na(suspected.microfocus.1.100))),
                                        suspected.microfocus.mn.lcl = suspected.microfocus.mn + qt(0.025, sum(!is.na(suspected.microfocus.1.100))) * suspected.microfocus.se,
                                        suspected.microfocus.mn.ucl = suspected.microfocus.mn + qt(0.975, sum(!is.na(suspected.microfocus.1.100))) * suspected.microfocus.se,
                                        suspected.microfocus.md.lcl = quantile(suspected.microfocus.1.100,0.025,na.rm=TRUE),
                                        suspected.microfocus.md.ucl = quantile(suspected.microfocus.1.100,0.975,na.rm=TRUE),
                                        
                                        prop.true.microfocus.n = sum(!is.na(prop.true.microfocus.1.100)),
                                        prop.true.microfocus.mn = mean(prop.true.microfocus.1.100, na.rm = T),
                                        prop.true.microfocus.md = median(prop.true.microfocus.1.100, na.rm = T),
                                        prop.true.microfocus.se = sd(prop.true.microfocus.1.100, na.rm=T) / sqrt(sum(!is.na(prop.true.microfocus.1.100))),
                                        prop.true.microfocus.mn.lcl = prop.true.microfocus.mn + qt(0.025, sum(!is.na(prop.true.microfocus.1.100))) * prop.true.microfocus.se,
                                        prop.true.microfocus.mn.ucl = prop.true.microfocus.mn + qt(0.975, sum(!is.na(prop.true.microfocus.1.100))) * prop.true.microfocus.se,
                                        prop.true.microfocus.md.lcl = quantile(prop.true.microfocus.1.100,0.025,na.rm=TRUE),
                                        prop.true.microfocus.md.ucl = quantile(prop.true.microfocus.1.100,0.975,na.rm=TRUE),
                                        
                                        pr.detected.microfocus.mn = mean(pr.detected.microfocus.100, na.rm = T),
                                        pr.detected.microfocus.md = median(pr.detected.microfocus.100, na.rm = T),
                                        pr.detected.microfocus.se = sd(pr.detected.microfocus.100, na.rm=T) / sqrt(sum(!is.na(pr.detected.microfocus.100))),
                                        pr.detected.microfocus.mn.lcl = pr.detected.microfocus.mn + qt(0.025, sum(!is.na(pr.detected.microfocus.100))) * pr.detected.microfocus.se,
                                        pr.detected.microfocus.mn.ucl = pr.detected.microfocus.mn + qt(0.975, sum(!is.na(pr.detected.microfocus.100))) * pr.detected.microfocus.se,
                                        pr.detected.microfocus.md.lcl = quantile(pr.detected.microfocus.100,0.025,na.rm=TRUE),
                                        pr.detected.microfocus.md.ucl = quantile(pr.detected.microfocus.100,0.975,na.rm=TRUE),
                                        
                                        efficiency.mn = mean(efficiency.100, na.rm = T),
                                        efficiency.md = median(efficiency.100, na.rm = T),
                                        efficiency.se = sd(efficiency.100, na.rm=T) / sqrt(sum(!is.na(efficiency.100))),
                                        efficiency.mn.lcl = efficiency.mn + qt(0.025, sum(!is.na(efficiency.100))) * efficiency.se,
                                        efficiency.mn.ucl = efficiency.mn + qt(0.975, sum(!is.na(efficiency.100))) * efficiency.se,
                                        efficiency.md.lcl = quantile(efficiency.100,0.025,na.rm=TRUE),
                                        efficiency.md.ucl = quantile(efficiency.100,0.975,na.rm=TRUE),                               
                                        
                                        sensitivity.mn = mean(sensitivity.100, na.rm = T),
                                        sensitivity.md = median(sensitivity.100, na.rm = T),
                                        sensitivity.se = sd(sensitivity.100, na.rm=T) / sqrt(sum(!is.na(sensitivity.100))),
                                        sensitivity.mn.lcl = sensitivity.mn + qt(0.025, sum(!is.na(sensitivity.100))) * sensitivity.se,
                                        sensitivity.mn.ucl = sensitivity.mn + qt(0.975, sum(!is.na(sensitivity.100))) * sensitivity.se,
                                        sensitivity.md.lcl = quantile(sensitivity.100,0.025,na.rm=TRUE),
                                        sensitivity.md.ucl = quantile(sensitivity.100,0.975,na.rm=TRUE),                               
                                        
                                        pvp.mn = mean(pvp.100, na.rm = T),
                                        pvp.md = median(pvp.100, na.rm = T),
                                        pvp.se = sd(pvp.100, na.rm=T) / sqrt(sum(!is.na(pvp.100))),
                                        pvp.mn.lcl = pvp.mn + qt(0.025, sum(!is.na(pvp.100))) * pvp.se,
                                        pvp.mn.ucl = pvp.mn + qt(0.975, sum(!is.na(pvp.100))) * pvp.se,
                                        pvp.md.lcl = quantile(pvp.100,0.025,na.rm=TRUE),
                                        pvp.md.ucl = quantile(pvp.100,0.975,na.rm=TRUE),                               
                                        
                                        p.tested.mn = mean(p.tested.100, na.rm = T),
                                        p.tested.md = median(p.tested.100, na.rm = T),
                                        p.tested.se = sd(p.tested.100, na.rm=T) / sqrt(sum(!is.na(p.tested.100))),
                                        p.tested.mn.lcl = p.tested.mn + qt(0.025, sum(!is.na(p.tested.100))) * p.tested.se,
                                        p.tested.mn.ucl = p.tested.mn + qt(0.975, sum(!is.na(p.tested.100))) * p.tested.se,
                                        p.tested.md.lcl = quantile(p.tested.100,0.025,na.rm=TRUE),
                                        p.tested.md.ucl = quantile(p.tested.100,0.975,na.rm=TRUE),                               
                                        
                                        p.detected.mn = mean(p.detected.100, na.rm = T),
                                        p.detected.md = median(p.detected.100, na.rm = T),
                                        p.detected.se = sd(p.detected.100, na.rm=T) / sqrt(sum(!is.na(p.detected.100))),
                                        p.detected.mn.lcl = p.detected.mn + qt(0.025, sum(!is.na(p.detected.100))) * p.detected.se,
                                        p.detected.mn.ucl = p.detected.mn + qt(0.975, sum(!is.na(p.detected.100))) * p.detected.se,
                                        p.detected.md.lcl = quantile(p.detected.100,0.025,na.rm=TRUE),
                                        p.detected.md.ucl = quantile(p.detected.100,0.975,na.rm=TRUE)                   
                                        ),
                        fu.tests=100)
    names(dat.100)[5] = "threshold"
    
    dat.500 = data.frame( ddply(readin, ~tab.id+sampling.method+test.method+sample+threshold.500, summarise, 
                                        true.positive.mn = mean(true.positive, na.rm=T),
                                        true.positive.md = median(true.positive, na.rm=T),
                                        true.positive.se = sd(true.positive, na.rm=T) / sqrt(sum(!is.na(true.positive))),
                                        true.positive.mn.lcl = true.positive.mn + qt(0.025, sum(!is.na(true.positive))) * true.positive.se,
                                        true.positive.mn.ucl = true.positive.mn + qt(0.975, sum(!is.na(true.positive))) * true.positive.se,
                                        true.positive.md.lcl = quantile(true.positive,0.025,na.rm=TRUE),
                                        true.positive.md.ucl = quantile(true.positive,0.975,na.rm=TRUE),
                                        
                                        tested.initial.mn = mean(tested.intial, na.rm=T),
                                        tested.initial.md = median(tested.intial, na.rm=T),
                                        tested.initial.se = sd(tested.intial, na.rm=T) / sqrt(sum(!is.na(tested.intial))),
                                        tested.initial.mn.lcl = tested.initial.mn + qt(0.025, sum(!is.na(tested.intial))) * tested.initial.se,
                                        tested.initial.mn.ucl = tested.initial.mn + qt(0.975, sum(!is.na(tested.intial))) * tested.initial.se,
                                        tested.initial.md.lcl = quantile(tested.intial,0.025,na.rm=TRUE),
                                        tested.initial.md.ucl = quantile(tested.intial,0.975,na.rm=TRUE),
                                        
                                        positive.initial.mn = mean(positive.initial, na.rm=T),
                                        positive.initial.md = median(positive.initial, na.rm=T),
                                        positive.initial.se = sd(positive.initial, na.rm=T) / sqrt(sum(!is.na(positive.initial))),
                                        positive.initial.mn.lcl = positive.initial.mn + qt(0.025, sum(!is.na(positive.initial))) * positive.initial.se,
                                        positive.initial.mn.ucl = positive.initial.mn + qt(0.975, sum(!is.na(positive.initial))) * positive.initial.se,
                                        positive.initial.md.lcl = quantile(positive.initial,0.025,na.rm=TRUE),
                                        positive.initial.md.ucl = quantile(positive.initial,0.975,na.rm=TRUE),
                                        
                                        tested.mn = mean(tested.500, na.rm = T),
                                        tested.md = median(tested.500, na.rm = T),
                                        tested.se = sd(tested.500, na.rm=T) / sqrt(sum(!is.na(tested.500))),
                                        tested.mn.lcl = tested.mn + qt(0.025, sum(!is.na(tested.500))) * tested.se,
                                        tested.mn.ucl = tested.mn + qt(0.975, sum(!is.na(tested.500))) * tested.se,
                                        tested.md.lcl = quantile(tested.500,0.025,na.rm=TRUE),
                                        tested.md.ucl = quantile(tested.500,0.975,na.rm=TRUE),
                                        
                                        positive.mn = mean(positive.500, na.rm = T),
                                        positive.md = median(positive.500, na.rm = T),
                                        positive.se = sd(positive.500, na.rm=T) / sqrt(sum(!is.na(positive.500))),
                                        positive.mn.lcl = positive.mn + qt(0.025, sum(!is.na(positive.500))) * positive.se,
                                        positive.mn.ucl = positive.mn + qt(0.975, sum(!is.na(positive.500))) * positive.se,
                                        positive.md.lcl = quantile(positive.500,0.025,na.rm=TRUE),
                                        positive.md.ucl = quantile(positive.500,0.975,na.rm=TRUE),
                                        
                                        detected.microfocus.mn = mean(detected.microfocus.500, na.rm = T),
                                        detected.microfocus.md = median(detected.microfocus.500, na.rm = T),
                                        detected.microfocus.se = sd(detected.microfocus.500, na.rm=T) / sqrt(sum(!is.na(detected.microfocus.500))),
                                        detected.microfocus.mn.lcl = detected.microfocus.mn + qt(0.025, sum(!is.na(detected.microfocus.500))) * detected.microfocus.se,
                                        detected.microfocus.mn.ucl = detected.microfocus.mn + qt(0.975, sum(!is.na(detected.microfocus.500))) * detected.microfocus.se,
                                        detected.microfocus.md.lcl = quantile(detected.microfocus.500,0.025,na.rm=TRUE),
                                        detected.microfocus.md.ucl = quantile(detected.microfocus.500,0.975,na.rm=TRUE),
                                        
                                        all.detected = sum(all.detected.500) / sum(!is.na(all.detected.500)),
                                        
                                        suspected.microfocus.mn = mean(suspected.microfocus.1.500, na.rm = T),
                                        suspected.microfocus.md = median(suspected.microfocus.1.500, na.rm = T),
                                        suspected.microfocus.se = sd(suspected.microfocus.1.500, na.rm=T) / sqrt(sum(!is.na(suspected.microfocus.1.500))),
                                        suspected.microfocus.mn.lcl = suspected.microfocus.mn + qt(0.025, sum(!is.na(suspected.microfocus.1.500))) * suspected.microfocus.se,
                                        suspected.microfocus.mn.ucl = suspected.microfocus.mn + qt(0.975, sum(!is.na(suspected.microfocus.1.500))) * suspected.microfocus.se,
                                        suspected.microfocus.md.lcl = quantile(suspected.microfocus.1.500,0.025,na.rm=TRUE),
                                        suspected.microfocus.md.ucl = quantile(suspected.microfocus.1.500,0.975,na.rm=TRUE),
                                        
                                        prop.true.microfocus.n = sum(!is.na(prop.true.microfocus.1.500)),
                                        prop.true.microfocus.mn = mean(prop.true.microfocus.1.500, na.rm = T),
                                        prop.true.microfocus.md = median(prop.true.microfocus.1.500, na.rm = T),
                                        prop.true.microfocus.se = sd(prop.true.microfocus.1.500, na.rm=T) / sqrt(sum(!is.na(prop.true.microfocus.1.500))),
                                        prop.true.microfocus.mn.lcl = prop.true.microfocus.mn + qt(0.025, sum(!is.na(prop.true.microfocus.1.500))) * prop.true.microfocus.se,
                                        prop.true.microfocus.mn.ucl = prop.true.microfocus.mn + qt(0.975, sum(!is.na(prop.true.microfocus.1.500))) * prop.true.microfocus.se,
                                        prop.true.microfocus.md.lcl = quantile(prop.true.microfocus.1.500,0.025,na.rm=TRUE),
                                        prop.true.microfocus.md.ucl = quantile(prop.true.microfocus.1.500,0.975,na.rm=TRUE),
                                        
                                        pr.detected.microfocus.mn = mean(pr.detected.microfocus.500, na.rm = T),
                                        pr.detected.microfocus.md = median(pr.detected.microfocus.500, na.rm = T),
                                        pr.detected.microfocus.se = sd(pr.detected.microfocus.500, na.rm=T) / sqrt(sum(!is.na(pr.detected.microfocus.500))),
                                        pr.detected.microfocus.mn.lcl = pr.detected.microfocus.mn + qt(0.025, sum(!is.na(pr.detected.microfocus.500))) * pr.detected.microfocus.se,
                                        pr.detected.microfocus.mn.ucl = pr.detected.microfocus.mn + qt(0.975, sum(!is.na(pr.detected.microfocus.500))) * pr.detected.microfocus.se,
                                        pr.detected.microfocus.md.lcl = quantile(pr.detected.microfocus.500,0.025,na.rm=TRUE),
                                        pr.detected.microfocus.md.ucl = quantile(pr.detected.microfocus.500,0.975,na.rm=TRUE),
                                        
                                        efficiency.mn = mean(efficiency.500, na.rm = T),
                                        efficiency.md = median(efficiency.500, na.rm = T),
                                        efficiency.se = sd(efficiency.500, na.rm=T) / sqrt(sum(!is.na(efficiency.500))),
                                        efficiency.mn.lcl = efficiency.mn + qt(0.025, sum(!is.na(efficiency.500))) * efficiency.se,
                                        efficiency.mn.ucl = efficiency.mn + qt(0.975, sum(!is.na(efficiency.500))) * efficiency.se,
                                        efficiency.md.lcl = quantile(efficiency.500,0.025,na.rm=TRUE),
                                        efficiency.md.ucl = quantile(efficiency.500,0.975,na.rm=TRUE),                               
                                        
                                        sensitivity.mn = mean(sensitivity.500, na.rm = T),
                                        sensitivity.md = median(sensitivity.500, na.rm = T),
                                        sensitivity.se = sd(sensitivity.500, na.rm=T) / sqrt(sum(!is.na(sensitivity.500))),
                                        sensitivity.mn.lcl = sensitivity.mn + qt(0.025, sum(!is.na(sensitivity.500))) * sensitivity.se,
                                        sensitivity.mn.ucl = sensitivity.mn + qt(0.975, sum(!is.na(sensitivity.500))) * sensitivity.se,
                                        sensitivity.md.lcl = quantile(sensitivity.500,0.025,na.rm=TRUE),
                                        sensitivity.md.ucl = quantile(sensitivity.500,0.975,na.rm=TRUE),                               
                                        
                                        pvp.mn = mean(pvp.500, na.rm = T),
                                        pvp.md = median(pvp.500, na.rm = T),
                                        pvp.se = sd(pvp.500, na.rm=T) / sqrt(sum(!is.na(pvp.500))),
                                        pvp.mn.lcl = pvp.mn + qt(0.025, sum(!is.na(pvp.500))) * pvp.se,
                                        pvp.mn.ucl = pvp.mn + qt(0.975, sum(!is.na(pvp.500))) * pvp.se,
                                        pvp.md.lcl = quantile(pvp.500,0.025,na.rm=TRUE),
                                        pvp.md.ucl = quantile(pvp.500,0.975,na.rm=TRUE),                               
                                        
                                        p.tested.mn = mean(p.tested.500, na.rm = T),
                                        p.tested.md = median(p.tested.500, na.rm = T),
                                        p.tested.se = sd(p.tested.500, na.rm=T) / sqrt(sum(!is.na(p.tested.500))),
                                        p.tested.mn.lcl = p.tested.mn + qt(0.025, sum(!is.na(p.tested.500))) * p.tested.se,
                                        p.tested.mn.ucl = p.tested.mn + qt(0.975, sum(!is.na(p.tested.500))) * p.tested.se,
                                        p.tested.md.lcl = quantile(p.tested.500,0.025,na.rm=TRUE),
                                        p.tested.md.ucl = quantile(p.tested.500,0.975,na.rm=TRUE),                               
                                        
                                        p.detected.mn = mean(p.detected.500, na.rm = T),
                                        p.detected.md = median(p.detected.500, na.rm = T),
                                        p.detected.se = sd(p.detected.500, na.rm=T) / sqrt(sum(!is.na(p.detected.500))),
                                        p.detected.mn.lcl = p.detected.mn + qt(0.025, sum(!is.na(p.detected.500))) * p.detected.se,
                                        p.detected.mn.ucl = p.detected.mn + qt(0.975, sum(!is.na(p.detected.500))) * p.detected.se,
                                        p.detected.md.lcl = quantile(p.detected.500,0.025,na.rm=TRUE),
                                        p.detected.md.ucl = quantile(p.detected.500,0.975,na.rm=TRUE)                       
                                        ),                                
                        fu.tests=500)
    names(dat.500)[5] = "threshold"
    
    dat.list[[i]] = rbind(dat.20, dat.100, dat.500)
    
    # microfocus summary data
    microfocus.dat[[i]] = smartbind(do.call(smartbind, read.in.m.1), do.call(smartbind, read.in.m.2))

    end.time<-proc.time()
    i.time<-end.time-i.start
    sim.time<-end.time-sim.start
    cat("\n Parameter set ", i, ", Time (design, tot): ", 
        floor(i.time[3]/(60*60)), ":", floor(i.time[3]/60) - floor(i.time[3]/(60*60))*60, ":", i.time[3] - floor(i.time[3]/60)*60, ", ",
        floor(sim.time[3]/(60*60)), ":", floor(sim.time[3]/60) - floor(sim.time[3]/(60*60))*60, ":", sim.time[3] - floor(sim.time[3]/60)*60,
        sep="")    
}


tab$tab.id = seq(1,nrow(tab),1)

dat = join(tab, do.call(rbind, dat.list), by="tab.id", type='inner', match='all')

saveRDS(dat, file="dat.RData")
write.csv(dat, file="dat.csv", row.names=FALSE, na="")

m.dat = join(tab, do.call(smartbind, microfocus.dat), by="tab.id", type='inner', match='all')
saveRDS(m.dat, file="m.dat.RData")
write.csv(m.dat, file="m.dat.csv", row.names=FALSE, na="")


##############
## end code ##
##############
